# Supplementary material for: ChIP-Atlas 3.0: a data-mining suite to explore chromosome architecture together with large-scale regulome data
Source: Nucleic Acids Res. 2024 May 16;52(W1):W45–53. doi: 10.1093/nar/gkae358 (PMC11223792; doi:10.1093/nar/gkae358)
Supplement: gkae358_Supplemental_Files [file gkae358_supplemental_files.zip › SuppTable.xlsx]

## Sheet: SuppTableS1
Supplementary Table S1. Detailed list of annotation tracks.
No.	Genome	Track type	Source
1	ce10	ENCODE Blacklist	GitHub, Boyle-Lab / Blacklist (https://github.com/Boyle-Lab/Blacklist.git)
2	ce11	ENCODE Blacklist	GitHub, Boyle-Lab / Blacklist (https://github.com/Boyle-Lab/Blacklist.git)
3	dm3	ENCODE Blacklist	GitHub, Boyle-Lab / Blacklist (https://github.com/Boyle-Lab/Blacklist.git)
4	dm6	ENCODE Blacklist	GitHub, Boyle-Lab / Blacklist (https://github.com/Boyle-Lab/Blacklist.git)
5	hg19	ENCODE Blacklist	GitHub, Boyle-Lab / Blacklist (https://github.com/Boyle-Lab/Blacklist.git)
6	hg38	ENCODE Blacklist	GitHub, Boyle-Lab / Blacklist (https://github.com/Boyle-Lab/Blacklist.git)
7	mm10	ENCODE Blacklist	GitHub, Boyle-Lab / Blacklist (https://github.com/Boyle-Lab/Blacklist.git)
8	mm9	ENCODE Blacklist	GitHub, Boyle-Lab / Blacklist (https://github.com/Boyle-Lab/Blacklist.git)
9	hg19	GENCODE genes	UCSC browser track (https://hgdownload.soe.ucsc.edu/goldenPath/hg19/bigZips/genes/hg19.knownGene.gtf.gz)
10	hg38	GENCODE genes	UCSC browser track (https://hgdownload.soe.ucsc.edu/goldenPath/hg38/bigZips/genes/hg38.knownGene.gtf.gz)
11	mm10	GENCODE genes	UCSC browser track (https://hgdownload.soe.ucsc.edu/goldenPath/mm10/bigZips/genes/mm10.knownGene.gtf.gz)
12	mm9	GENCODE genes	UCSC browser track (https://hgdownload.soe.ucsc.edu/goldenPath/mm9/bigZips/genes/mm9.knownGene.gtf.gz)
13	ce10	Ensembl genes	UCSC browser track (https://hgdownload.soe.ucsc.edu/goldenPath/ce10/bigZips/genes/ce10.ensGene.gtf.gz)
14	ce11	Ensembl genes	UCSC browser track (https://hgdownload.soe.ucsc.edu/goldenPath/ce11/bigZips/genes/ce11.ensGene.gtf.gz)
15	dm3	Ensembl genes	UCSC browser track (https://hgdownload.soe.ucsc.edu/goldenPath/dm3/bigZips/genes/dm3.ensGene.gtf.gz)
16	dm6	Ensembl genes	UCSC browser track (https://hgdownload.soe.ucsc.edu/goldenPath/dm6/bigZips/genes/dm6.ensGene.gtf.gz)
17	hg19	Ensembl genes	UCSC browser track (https://hgdownload.soe.ucsc.edu/goldenPath/hg19/bigZips/genes/hg19.ensGene.gtf.gz)
18	hg38	Ensembl genes	UCSC browser track (https://hgdownload.soe.ucsc.edu/goldenPath/hg38/bigZips/genes/hg38.ensGene.gtf.gz)
19	mm10	Ensembl genes	UCSC browser track (https://hgdownload.soe.ucsc.edu/goldenPath/mm10/bigZips/genes/mm10.ensGene.gtf.gz)
20	mm9	Ensembl genes	UCSC browser track (https://hgdownload.soe.ucsc.edu/goldenPath/mm9/bigZips/genes/mm9.ensGene.gtf.gz)
21	rn6	Ensembl genes	UCSC browser track (https://hgdownload.soe.ucsc.edu/goldenPath/rn6/bigZips/genes/rn6.ensGene.gtf.gz)
22	sacCer3	Ensembl genes	UCSC browser track (https://hgdownload.soe.ucsc.edu/goldenPath/sacCer3/bigZips/genes/sacCer3.ensGene.gtf.gz)
23	ce10	PhastCons (7-way)	UCSC browser track (http://hgdownload.soe.ucsc.edu/goldenPath/ce10/phastCons7way/ce10.phastCons7way.bw)
24	ce11	PhastCons (135-way)	UCSC browser track (http://hgdownload.soe.ucsc.edu/goldenPath/ce11/phastCons135way/ce11.phastCons135way.bw)
25	dm3	PhastCons (15-way)	UCSC browser track (http://hgdownload.soe.ucsc.edu/goldenPath/dm3/phastCons15way/dm3.phastCons15way.bw)
26	dm6	PhastCons (124-way)	UCSC browser track (http://hgdownload.soe.ucsc.edu/goldenPath/dm6/phastCons124way/dm6.phastCons124way.bw)
27	hg19	PhastCons (100-way)	UCSC browser track (http://hgdownload.soe.ucsc.edu/goldenPath/hg19/phastCons100way/hg19.phastCons100way.bw)
28	hg38	PhastCons (100-way)	UCSC browser track (http://hgdownload.soe.ucsc.edu/goldenPath/hg38/phastCons100way/hg38.phastCons100way.bw)
29	mm10	PhastCons (60-way)	UCSC browser track (http://hgdownload.soe.ucsc.edu/goldenPath/mm10/phastCons60way/mm10.phastCons60way.bw)
30	mm9	PhastCons (30-way)	UCSC browser track (http://hgdownload.soe.ucsc.edu/goldenPath/mm9/phastCons30way/mm9.phastCons30way.bw)
31	rn6	PhastCons (20-way)	UCSC browser track (http://hgdownload.soe.ucsc.edu/goldenPath/rn6/phastCons20way/rn6.phastCons20way.bw)
32	sacCer3	PhastCons (7-way)	UCSC browser track (http://hgdownload.soe.ucsc.edu/goldenPath/sacCer3/phastCons7way/sacCer3.phastCons7way.bw)
33	ce10	RepeatMasker	UCSC browser track (https://hgdownload.soe.ucsc.edu/goldenPath/ce10/database/rmsk.txt.gz)
34	ce11	RepeatMasker	UCSC browser track (https://hgdownload.soe.ucsc.edu/goldenPath/ce11/database/rmsk.txt.gz)
35	dm3	RepeatMasker	UCSC browser track (http://hgdownload.soe.ucsc.edu/goldenPath/dm3/database/_CHROMOSOME__rmsk.txt.gz)
36	dm6	RepeatMasker	UCSC browser track (https://hgdownload.soe.ucsc.edu/goldenPath/dm6/database/rmsk.txt.gz)
37	hg19	RepeatMasker	UCSC browser track (https://hgdownload.soe.ucsc.edu/goldenPath/hg19/database/rmsk.txt.gz)
38	hg38	RepeatMasker	UCSC browser track (https://hgdownload.soe.ucsc.edu/goldenPath/hg38/database/rmsk.txt.gz)
39	mm10	RepeatMasker	UCSC browser track (https://hgdownload.soe.ucsc.edu/goldenPath/mm10/database/rmsk.txt.gz)
40	mm9	RepeatMasker	UCSC browser track (http://hgdownload.soe.ucsc.edu/goldenPath/mm9/database/_CHROMOSOME__rmsk.txt.gz)
41	rn6	RepeatMasker	UCSC browser track (https://hgdownload.soe.ucsc.edu/goldenPath/rn6/database/rmsk.txt.gz)
42	ce10	JASPAR TF motif	UCSC browser track (http://expdata.cmmt.ubc.ca/JASPAR/downloads/UCSC_tracks/2022/JASPAR2022_ce10.bb)
43	ce11	JASPAR TF motif	UCSC browser track (http://expdata.cmmt.ubc.ca/JASPAR/downloads/UCSC_tracks/2022/JASPAR2022_ce11.bb)
44	dm6	JASPAR TF motif	UCSC browser track (http://expdata.cmmt.ubc.ca/JASPAR/downloads/UCSC_tracks/2022/JASPAR2022_dm6.bb)
45	dm3	JASPAR TF motif	Liftovered from dm6
46	hg19	JASPAR TF motif	UCSC browser track (http://expdata.cmmt.ubc.ca/JASPAR/downloads/UCSC_tracks/2022/JASPAR2022_hg19.bb)
47	hg38	JASPAR TF motif	UCSC browser track (http://expdata.cmmt.ubc.ca/JASPAR/downloads/UCSC_tracks/2022/JASPAR2022_hg38.bb)
48	mm10	JASPAR TF motif	UCSC browser track (http://expdata.cmmt.ubc.ca/JASPAR/downloads/UCSC_tracks/2022/JASPAR2022_mm10.bb)
49	mm9	JASPAR TF motif	Liftovered from mm10
50	sacCer3	JASPAR TF motif	UCSC browser track (http://expdata.cmmt.ubc.ca/JASPAR/downloads/UCSC_tracks/2022/JASPAR2022_sacCer3.bb)
51	ce11	CpG Islands	UCSC browser track (https://hgdownload.soe.ucsc.edu/goldenPath/ce11/database/cpgIslandExt.txt.gz)
52	ce10	CpG Islands	Liftovered from ce11
53	dm6	CpG Islands	UCSC browser track (https://hgdownload.soe.ucsc.edu/goldenPath/dm6/database/cpgIslandExt.txt.gz)
54	dm3	CpG Islands	Liftovered from dm6
55	hg19	CpG Islands	UCSC browser track (https://hgdownload.soe.ucsc.edu/goldenPath/hg19/database/cpgIslandExt.txt.gz)
56	hg38	CpG Islands	UCSC browser track (https://hgdownload.soe.ucsc.edu/goldenPath/hg38/database/cpgIslandExt.txt.gz)
57	mm10	CpG Islands	UCSC browser track (https://hgdownload.soe.ucsc.edu/goldenPath/mm10/database/cpgIslandExt.txt.gz)
58	mm9	CpG Islands	UCSC browser track (https://hgdownload.soe.ucsc.edu/goldenPath/mm9/database/cpgIslandExt.txt.gz)
59	rn6	CpG Islands	UCSC browser track (https://hgdownload.soe.ucsc.edu/goldenPath/rn6/database/cpgIslandExt.txt.gz)
60	hg19	Orphanet	UCSC browser track (https://hgdownload.soe.ucsc.edu/gbdb/hg19/bbi/orphanet/orphadata.bb)
61	hg38	Orphanet	UCSC browser track (https://hgdownload.soe.ucsc.edu/gbdb/hg38/bbi/orphanet/orphadata.bb)
62	mm10	MGI Phenotype	Liftovered from mm9
63	mm9	MGI Phenotype	UCSC browser track (https://hgdownload.soe.ucsc.edu/goldenPath/mm9/database/jaxPhenotype.txt.gz)
64	hg19	GWAS Catalog	UCSC browser track (https://hgdownload.soe.ucsc.edu/goldenPath/hg19/database/gwasCatalog.txt.gz)
65	hg38	GWAS Catalog	UCSC browser track (https://hgdownload.soe.ucsc.edu/goldenPath/hg38/database/gwasCatalog.txt.gz)
66	hg19	ClinVar	NCBI ClinVar data (https://ftp.ncbi.nlm.nih.gov/pub/clinvar/vcf_GRCh37/clinvar.vcf.gz)
67	hg38	ClinVar	NCBI ClinVar data (https://ftp.ncbi.nlm.nih.gov/pub/clinvar/vcf_GRCh38/clinvar.vcf.gz)
68	hg19	ChromHMM: All cell types	UCSC browser track (integrating https://hgdownload.soe.ucsc.edu/goldenPath/hg19/encodeDCC/wgEncodeBroadHmm/wgEncodeBroadHmm_CELL_HMM.bed.gz)
69	hg19	ChromHMM: GM12878	UCSC browser track (https://hgdownload.soe.ucsc.edu/goldenPath/hg19/encodeDCC/wgEncodeBroadHmm/wgEncodeBroadHmmGm12878HMM.bed.gz)
70	hg19	ChromHMM: H1 hESC	UCSC browser track (https://hgdownload.soe.ucsc.edu/goldenPath/hg19/encodeDCC/wgEncodeBroadHmm/wgEncodeBroadHmmH1hescHMM.bed.gz)
71	hg19	ChromHMM: Hep G2	UCSC browser track (https://hgdownload.soe.ucsc.edu/goldenPath/hg19/encodeDCC/wgEncodeBroadHmm/wgEncodeBroadHmmHepg2HMM.bed.gz)
72	hg19	ChromHMM: HMEC	UCSC browser track (https://hgdownload.soe.ucsc.edu/goldenPath/hg19/encodeDCC/wgEncodeBroadHmm/wgEncodeBroadHmmHmecHMM.bed.gz)
73	hg19	ChromHMM: HSMM	UCSC browser track (https://hgdownload.soe.ucsc.edu/goldenPath/hg19/encodeDCC/wgEncodeBroadHmm/wgEncodeBroadHmmHsmmHMM.bed.gz)
74	hg19	ChromHMM: HUVEC	UCSC browser track (https://hgdownload.soe.ucsc.edu/goldenPath/hg19/encodeDCC/wgEncodeBroadHmm/wgEncodeBroadHmmHuvecHMM.bed.gz)
75	hg19	ChromHMM: K-562	UCSC browser track (https://hgdownload.soe.ucsc.edu/goldenPath/hg19/encodeDCC/wgEncodeBroadHmm/wgEncodeBroadHmmK562HMM.bed.gz)
76	hg19	ChromHMM: NHEK	UCSC browser track (https://hgdownload.soe.ucsc.edu/goldenPath/hg19/encodeDCC/wgEncodeBroadHmm/wgEncodeBroadHmmNhekHMM.bed.gz)
77	hg19	ChromHMM: NHLF	UCSC browser track (https://hgdownload.soe.ucsc.edu/goldenPath/hg19/encodeDCC/wgEncodeBroadHmm/wgEncodeBroadHmmNhlfHMM.bed.gz)
78	hg38	ChromHMM: All cell types	Liftovered from hg19
79	hg38	ChromHMM: GM12878	Liftovered from hg19
80	hg38	ChromHMM: H1 hESC	Liftovered from hg19
81	hg38	ChromHMM: Hep G2	Liftovered from hg19
82	hg38	ChromHMM: HMEC	Liftovered from hg19
83	hg38	ChromHMM: HSMM	Liftovered from hg19
84	hg38	ChromHMM: HUVEC	Liftovered from hg19
85	hg38	ChromHMM: K-562	Liftovered from hg19
86	hg38	ChromHMM: NHEK	Liftovered from hg19
87	hg38	ChromHMM: NHLF	Liftovered from hg19
88	mm10	ChromHMM: All	UCSC browser track (integrating https://hgdownload.soe.ucsc.edu/gbdb/mm10/encode3/chromHmm/encode3RenChromHmm_CELL_.bb)
89	mm10	ChromHMM: E11 Facial	UCSC browser track (https://hgdownload.soe.ucsc.edu/gbdb/mm10/encode3/chromHmm/encode3RenChromHmmFacialE11.bb)
90	mm10	ChromHMM: E11 Forebrain	UCSC browser track (https://hgdownload.soe.ucsc.edu/gbdb/mm10/encode3/chromHmm/encode3RenChromHmmForebrainE11.bb)
91	mm10	ChromHMM: E11 Heart	UCSC browser track (https://hgdownload.soe.ucsc.edu/gbdb/mm10/encode3/chromHmm/encode3RenChromHmmHeartE11.bb)
92	mm10	ChromHMM: E11 Hindbrain	UCSC browser track (https://hgdownload.soe.ucsc.edu/gbdb/mm10/encode3/chromHmm/encode3RenChromHmmHindbrainE11.bb)
93	mm10	ChromHMM: E11 Limb	UCSC browser track (https://hgdownload.soe.ucsc.edu/gbdb/mm10/encode3/chromHmm/encode3RenChromHmmLimbE11.bb)
94	mm10	ChromHMM: E11 Liver	UCSC browser track (https://hgdownload.soe.ucsc.edu/gbdb/mm10/encode3/chromHmm/encode3RenChromHmmLiverE11.bb)
95	mm10	ChromHMM: E11 Midbrain	UCSC browser track (https://hgdownload.soe.ucsc.edu/gbdb/mm10/encode3/chromHmm/encode3RenChromHmmMidbrainE11.bb)
96	mm10	ChromHMM: E11 Neural	UCSC browser track (https://hgdownload.soe.ucsc.edu/gbdb/mm10/encode3/chromHmm/encode3RenChromHmmNeuralE11.bb)
97	mm10	ChromHMM: E12 Facial	UCSC browser track (https://hgdownload.soe.ucsc.edu/gbdb/mm10/encode3/chromHmm/encode3RenChromHmmFacialE12.bb)
98	mm10	ChromHMM: E12 Forebrain	UCSC browser track (https://hgdownload.soe.ucsc.edu/gbdb/mm10/encode3/chromHmm/encode3RenChromHmmForebrainE12.bb)
99	mm10	ChromHMM: E12 Heart	UCSC browser track (https://hgdownload.soe.ucsc.edu/gbdb/mm10/encode3/chromHmm/encode3RenChromHmmHeartE12.bb)
100	mm10	ChromHMM: E12 Hindbrain	UCSC browser track (https://hgdownload.soe.ucsc.edu/gbdb/mm10/encode3/chromHmm/encode3RenChromHmmHindbrainE12.bb)
101	mm10	ChromHMM: E12 Limb	UCSC browser track (https://hgdownload.soe.ucsc.edu/gbdb/mm10/encode3/chromHmm/encode3RenChromHmmLimbE12.bb)
102	mm10	ChromHMM: E12 Liver	UCSC browser track (https://hgdownload.soe.ucsc.edu/gbdb/mm10/encode3/chromHmm/encode3RenChromHmmLiverE12.bb)
103	mm10	ChromHMM: E12 Midbrain	UCSC browser track (https://hgdownload.soe.ucsc.edu/gbdb/mm10/encode3/chromHmm/encode3RenChromHmmMidbrainE12.bb)
104	mm10	ChromHMM: E12 Neural	UCSC browser track (https://hgdownload.soe.ucsc.edu/gbdb/mm10/encode3/chromHmm/encode3RenChromHmmNeuralE12.bb)
105	mm10	ChromHMM: E13 Facial	UCSC browser track (https://hgdownload.soe.ucsc.edu/gbdb/mm10/encode3/chromHmm/encode3RenChromHmmFacialE13.bb)
106	mm10	ChromHMM: E13 Forebrain	UCSC browser track (https://hgdownload.soe.ucsc.edu/gbdb/mm10/encode3/chromHmm/encode3RenChromHmmForebrainE13.bb)
107	mm10	ChromHMM: E13 Heart	UCSC browser track (https://hgdownload.soe.ucsc.edu/gbdb/mm10/encode3/chromHmm/encode3RenChromHmmHeartE13.bb)
108	mm10	ChromHMM: E13 Hindbrain	UCSC browser track (https://hgdownload.soe.ucsc.edu/gbdb/mm10/encode3/chromHmm/encode3RenChromHmmHindbrainE13.bb)
109	mm10	ChromHMM: E13 Limb	UCSC browser track (https://hgdownload.soe.ucsc.edu/gbdb/mm10/encode3/chromHmm/encode3RenChromHmmLimbE13.bb)
110	mm10	ChromHMM: E13 Liver	UCSC browser track (https://hgdownload.soe.ucsc.edu/gbdb/mm10/encode3/chromHmm/encode3RenChromHmmLiverE13.bb)
111	mm10	ChromHMM: E13 Midbrain	UCSC browser track (https://hgdownload.soe.ucsc.edu/gbdb/mm10/encode3/chromHmm/encode3RenChromHmmMidbrainE13.bb)
112	mm10	ChromHMM: E13 Neural	UCSC browser track (https://hgdownload.soe.ucsc.edu/gbdb/mm10/encode3/chromHmm/encode3RenChromHmmNeuralE13.bb)
113	mm10	ChromHMM: E14 Facial	UCSC browser track (https://hgdownload.soe.ucsc.edu/gbdb/mm10/encode3/chromHmm/encode3RenChromHmmFacialE14.bb)
114	mm10	ChromHMM: E14 Forebrain	UCSC browser track (https://hgdownload.soe.ucsc.edu/gbdb/mm10/encode3/chromHmm/encode3RenChromHmmForebrainE14.bb)
115	mm10	ChromHMM: E14 Heart	UCSC browser track (https://hgdownload.soe.ucsc.edu/gbdb/mm10/encode3/chromHmm/encode3RenChromHmmHeartE14.bb)
116	mm10	ChromHMM: E14 Hindbrain	UCSC browser track (https://hgdownload.soe.ucsc.edu/gbdb/mm10/encode3/chromHmm/encode3RenChromHmmHindbrainE14.bb)
117	mm10	ChromHMM: E14 Intestine	UCSC browser track (https://hgdownload.soe.ucsc.edu/gbdb/mm10/encode3/chromHmm/encode3RenChromHmmIntestineE14.bb)
118	mm10	ChromHMM: E14 Kidney	UCSC browser track (https://hgdownload.soe.ucsc.edu/gbdb/mm10/encode3/chromHmm/encode3RenChromHmmKidneyE14.bb)
119	mm10	ChromHMM: E14 Limb	UCSC browser track (https://hgdownload.soe.ucsc.edu/gbdb/mm10/encode3/chromHmm/encode3RenChromHmmLimbE14.bb)
120	mm10	ChromHMM: E14 Liver	UCSC browser track (https://hgdownload.soe.ucsc.edu/gbdb/mm10/encode3/chromHmm/encode3RenChromHmmLiverE14.bb)
121	mm10	ChromHMM: E14 Lung	UCSC browser track (https://hgdownload.soe.ucsc.edu/gbdb/mm10/encode3/chromHmm/encode3RenChromHmmLungE14.bb)
122	mm10	ChromHMM: E14 Midbrain	UCSC browser track (https://hgdownload.soe.ucsc.edu/gbdb/mm10/encode3/chromHmm/encode3RenChromHmmMidbrainE14.bb)
123	mm10	ChromHMM: E14 Neural	UCSC browser track (https://hgdownload.soe.ucsc.edu/gbdb/mm10/encode3/chromHmm/encode3RenChromHmmNeuralE14.bb)
124	mm10	ChromHMM: E14 Stomach	UCSC browser track (https://hgdownload.soe.ucsc.edu/gbdb/mm10/encode3/chromHmm/encode3RenChromHmmStomachE14.bb)
125	mm10	ChromHMM: E15 Facial	UCSC browser track (https://hgdownload.soe.ucsc.edu/gbdb/mm10/encode3/chromHmm/encode3RenChromHmmFacialE15.bb)
126	mm10	ChromHMM: E15 Forebrain	UCSC browser track (https://hgdownload.soe.ucsc.edu/gbdb/mm10/encode3/chromHmm/encode3RenChromHmmForebrainE15.bb)
127	mm10	ChromHMM: E15 Heart	UCSC browser track (https://hgdownload.soe.ucsc.edu/gbdb/mm10/encode3/chromHmm/encode3RenChromHmmHeartE15.bb)
128	mm10	ChromHMM: E15 Hindbrain	UCSC browser track (https://hgdownload.soe.ucsc.edu/gbdb/mm10/encode3/chromHmm/encode3RenChromHmmHindbrainE15.bb)
129	mm10	ChromHMM: E15 Intestine	UCSC browser track (https://hgdownload.soe.ucsc.edu/gbdb/mm10/encode3/chromHmm/encode3RenChromHmmIntestineE15.bb)
130	mm10	ChromHMM: E15 Kidney	UCSC browser track (https://hgdownload.soe.ucsc.edu/gbdb/mm10/encode3/chromHmm/encode3RenChromHmmKidneyE15.bb)
131	mm10	ChromHMM: E15 Limb	UCSC browser track (https://hgdownload.soe.ucsc.edu/gbdb/mm10/encode3/chromHmm/encode3RenChromHmmLimbE15.bb)
132	mm10	ChromHMM: E15 Liver	UCSC browser track (https://hgdownload.soe.ucsc.edu/gbdb/mm10/encode3/chromHmm/encode3RenChromHmmLiverE15.bb)
133	mm10	ChromHMM: E15 Lung	UCSC browser track (https://hgdownload.soe.ucsc.edu/gbdb/mm10/encode3/chromHmm/encode3RenChromHmmLungE15.bb)
134	mm10	ChromHMM: E15 Midbrain	UCSC browser track (https://hgdownload.soe.ucsc.edu/gbdb/mm10/encode3/chromHmm/encode3RenChromHmmMidbrainE15.bb)
135	mm10	ChromHMM: E15 Neural	UCSC browser track (https://hgdownload.soe.ucsc.edu/gbdb/mm10/encode3/chromHmm/encode3RenChromHmmNeuralE15.bb)
136	mm10	ChromHMM: E15 Stomach	UCSC browser track (https://hgdownload.soe.ucsc.edu/gbdb/mm10/encode3/chromHmm/encode3RenChromHmmStomachE15.bb)
137	mm10	ChromHMM: E16 Forebrain	UCSC browser track (https://hgdownload.soe.ucsc.edu/gbdb/mm10/encode3/chromHmm/encode3RenChromHmmForebrainE16.bb)
138	mm10	ChromHMM: E16 Heart	UCSC browser track (https://hgdownload.soe.ucsc.edu/gbdb/mm10/encode3/chromHmm/encode3RenChromHmmHeartE16.bb)
139	mm10	ChromHMM: E16 Hindbrain	UCSC browser track (https://hgdownload.soe.ucsc.edu/gbdb/mm10/encode3/chromHmm/encode3RenChromHmmHindbrainE16.bb)
140	mm10	ChromHMM: E16 Intestine	UCSC browser track (https://hgdownload.soe.ucsc.edu/gbdb/mm10/encode3/chromHmm/encode3RenChromHmmIntestineE16.bb)
141	mm10	ChromHMM: E16 Kidney	UCSC browser track (https://hgdownload.soe.ucsc.edu/gbdb/mm10/encode3/chromHmm/encode3RenChromHmmKidneyE16.bb)
142	mm10	ChromHMM: E16 Liver	UCSC browser track (https://hgdownload.soe.ucsc.edu/gbdb/mm10/encode3/chromHmm/encode3RenChromHmmLiverE16.bb)
143	mm10	ChromHMM: E16 Lung	UCSC browser track (https://hgdownload.soe.ucsc.edu/gbdb/mm10/encode3/chromHmm/encode3RenChromHmmLungE16.bb)
144	mm10	ChromHMM: E16 Midbrain	UCSC browser track (https://hgdownload.soe.ucsc.edu/gbdb/mm10/encode3/chromHmm/encode3RenChromHmmMidbrainE16.bb)
145	mm10	ChromHMM: E16 Stomach	UCSC browser track (https://hgdownload.soe.ucsc.edu/gbdb/mm10/encode3/chromHmm/encode3RenChromHmmStomachE16.bb)
146	mm10	ChromHMM: P0 Forebrain	UCSC browser track (https://hgdownload.soe.ucsc.edu/gbdb/mm10/encode3/chromHmm/encode3RenChromHmmForebrainP0.bb)
147	mm10	ChromHMM: P0 Heart	UCSC browser track (https://hgdownload.soe.ucsc.edu/gbdb/mm10/encode3/chromHmm/encode3RenChromHmmHeartP0.bb)
148	mm10	ChromHMM: P0 Hindbrain	UCSC browser track (https://hgdownload.soe.ucsc.edu/gbdb/mm10/encode3/chromHmm/encode3RenChromHmmHindbrainP0.bb)
149	mm10	ChromHMM: P0 Intestine	UCSC browser track (https://hgdownload.soe.ucsc.edu/gbdb/mm10/encode3/chromHmm/encode3RenChromHmmIntestineP0.bb)
150	mm10	ChromHMM: P0 Kidney	UCSC browser track (https://hgdownload.soe.ucsc.edu/gbdb/mm10/encode3/chromHmm/encode3RenChromHmmKidneyP0.bb)
151	mm10	ChromHMM: P0 Liver	UCSC browser track (https://hgdownload.soe.ucsc.edu/gbdb/mm10/encode3/chromHmm/encode3RenChromHmmLiverP0.bb)
152	mm10	ChromHMM: P0 Lung	UCSC browser track (https://hgdownload.soe.ucsc.edu/gbdb/mm10/encode3/chromHmm/encode3RenChromHmmLungP0.bb)
153	mm10	ChromHMM: P0 Midbrain	UCSC browser track (https://hgdownload.soe.ucsc.edu/gbdb/mm10/encode3/chromHmm/encode3RenChromHmmMidbrainP0.bb)
154	mm10	ChromHMM: P0 Stomach	UCSC browser track (https://hgdownload.soe.ucsc.edu/gbdb/mm10/encode3/chromHmm/encode3RenChromHmmStomachP0.bb)
155	mm9	ChromHMM: All	Liftovered from mm10
156	mm9	ChromHMM: E11 Facial	Liftovered from mm10
157	mm9	ChromHMM: E11 Forebrain	Liftovered from mm10
158	mm9	ChromHMM: E11 Heart	Liftovered from mm10
159	mm9	ChromHMM: E11 Hindbrain	Liftovered from mm10
160	mm9	ChromHMM: E11 Limb	Liftovered from mm10
161	mm9	ChromHMM: E11 Liver	Liftovered from mm10
162	mm9	ChromHMM: E11 Midbrain	Liftovered from mm10
163	mm9	ChromHMM: E11 Neural	Liftovered from mm10
164	mm9	ChromHMM: E12 Facial	Liftovered from mm10
165	mm9	ChromHMM: E12 Forebrain	Liftovered from mm10
166	mm9	ChromHMM: E12 Heart	Liftovered from mm10
167	mm9	ChromHMM: E12 Hindbrain	Liftovered from mm10
168	mm9	ChromHMM: E12 Limb	Liftovered from mm10
169	mm9	ChromHMM: E12 Liver	Liftovered from mm10
170	mm9	ChromHMM: E12 Midbrain	Liftovered from mm10
171	mm9	ChromHMM: E12 Neural	Liftovered from mm10
172	mm9	ChromHMM: E13 Facial	Liftovered from mm10
173	mm9	ChromHMM: E13 Forebrain	Liftovered from mm10
174	mm9	ChromHMM: E13 Heart	Liftovered from mm10
175	mm9	ChromHMM: E13 Hindbrain	Liftovered from mm10
176	mm9	ChromHMM: E13 Limb	Liftovered from mm10
177	mm9	ChromHMM: E13 Liver	Liftovered from mm10
178	mm9	ChromHMM: E13 Midbrain	Liftovered from mm10
179	mm9	ChromHMM: E13 Neural	Liftovered from mm10
180	mm9	ChromHMM: E14 Facial	Liftovered from mm10
181	mm9	ChromHMM: E14 Forebrain	Liftovered from mm10
182	mm9	ChromHMM: E14 Heart	Liftovered from mm10
183	mm9	ChromHMM: E14 Hindbrain	Liftovered from mm10
184	mm9	ChromHMM: E14 Intestine	Liftovered from mm10
185	mm9	ChromHMM: E14 Kidney	Liftovered from mm10
186	mm9	ChromHMM: E14 Limb	Liftovered from mm10
187	mm9	ChromHMM: E14 Liver	Liftovered from mm10
188	mm9	ChromHMM: E14 Lung	Liftovered from mm10
189	mm9	ChromHMM: E14 Midbrain	Liftovered from mm10
190	mm9	ChromHMM: E14 Neural	Liftovered from mm10
191	mm9	ChromHMM: E14 Stomach	Liftovered from mm10
192	mm9	ChromHMM: E15 Facial	Liftovered from mm10
193	mm9	ChromHMM: E15 Forebrain	Liftovered from mm10
194	mm9	ChromHMM: E15 Heart	Liftovered from mm10
195	mm9	ChromHMM: E15 Hindbrain	Liftovered from mm10
196	mm9	ChromHMM: E15 Intestine	Liftovered from mm10
197	mm9	ChromHMM: E15 Kidney	Liftovered from mm10
198	mm9	ChromHMM: E15 Limb	Liftovered from mm10
199	mm9	ChromHMM: E15 Liver	Liftovered from mm10
200	mm9	ChromHMM: E15 Lung	Liftovered from mm10
201	mm9	ChromHMM: E15 Midbrain	Liftovered from mm10
202	mm9	ChromHMM: E15 Neural	Liftovered from mm10
203	mm9	ChromHMM: E15 Stomach	Liftovered from mm10
204	mm9	ChromHMM: E16 Forebrain	Liftovered from mm10
205	mm9	ChromHMM: E16 Heart	Liftovered from mm10
206	mm9	ChromHMM: E16 Hindbrain	Liftovered from mm10
207	mm9	ChromHMM: E16 Intestine	Liftovered from mm10
208	mm9	ChromHMM: E16 Kidney	Liftovered from mm10
209	mm9	ChromHMM: E16 Liver	Liftovered from mm10
210	mm9	ChromHMM: E16 Lung	Liftovered from mm10
211	mm9	ChromHMM: E16 Midbrain	Liftovered from mm10
212	mm9	ChromHMM: E16 Stomach	Liftovered from mm10
213	mm9	ChromHMM: P0 Forebrain	Liftovered from mm10
214	mm9	ChromHMM: P0 Heart	Liftovered from mm10
215	mm9	ChromHMM: P0 Hindbrain	Liftovered from mm10
216	mm9	ChromHMM: P0 Intestine	Liftovered from mm10
217	mm9	ChromHMM: P0 Kidney	Liftovered from mm10
218	mm9	ChromHMM: P0 Liver	Liftovered from mm10
219	mm9	ChromHMM: P0 Lung	Liftovered from mm10
220	mm9	ChromHMM: P0 Midbrain	Liftovered from mm10
221	mm9	ChromHMM: P0 Stomach	Liftovered from mm10
222	hg38	RNA-seq (GTEx): Adipose, subcutaneous	UCSC browser track (https://hgdownload.soe.ucsc.edu/gbdb/hg38/gtex/cov/GTEX-NFK9-0326-SM-3MJGV.Adipose_Subcutaneous.RNAseq.bw)
223	hg38	RNA-seq (GTEx): Adipose, visceral omentum	UCSC browser track (https://hgdownload.soe.ucsc.edu/gbdb/hg38/gtex/cov/GTEX-14BMU-0626-SM-73KZ6.Adipose_Visceral_Omentum.RNAseq.bw)
224	hg38	RNA-seq (GTEx): Adrenal gland	UCSC browser track (https://hgdownload.soe.ucsc.edu/gbdb/hg38/gtex/cov/GTEX-Y5LM-0126-SM-4VBRL.Adrenal_Gland.RNAseq.bw)
225	hg38	RNA-seq (GTEx): Artery, aorta	UCSC browser track (https://hgdownload.soe.ucsc.edu/gbdb/hg38/gtex/cov/GTEX-WYVS-0426-SM-4ONDL.Artery_Aorta.RNAseq.bw)
226	hg38	RNA-seq (GTEx): Artery, coronary	UCSC browser track (https://hgdownload.soe.ucsc.edu/gbdb/hg38/gtex/cov/GTEX-1GMR3-0626-SM-9WYT3.Artery_Coronary.RNAseq.bw)
227	hg38	RNA-seq (GTEx): Artery, tibial	UCSC browser track (https://hgdownload.soe.ucsc.edu/gbdb/hg38/gtex/cov/GTEX-XPT6-2226-SM-4B66R.Artery_Tibial.RNAseq.bw)
228	hg38	RNA-seq (GTEx): Bladder	UCSC browser track (https://hgdownload.soe.ucsc.edu/gbdb/hg38/gtex/cov/GTEX-S3XE-1226-SM-4AD4L.Bladder.RNAseq.bw)
229	hg38	RNA-seq (GTEx): Brain, amygdala	UCSC browser track (https://hgdownload.soe.ucsc.edu/gbdb/hg38/gtex/cov/GTEX-T5JC-0011-R4A-SM-32PLT.Brain_Amygdala.RNAseq.bw)
230	hg38	RNA-seq (GTEx): Brain, anterior cingulate cortex	UCSC browser track (https://hgdownload.soe.ucsc.edu/gbdb/hg38/gtex/cov/GTEX-14PN4-0011-R3b-SM-686ZU.Brain_Anterior_cingulate_cortex_BA24.RNAseq.bw)
231	hg38	RNA-seq (GTEx): Brain, caudate basal ganglia	UCSC browser track (https://hgdownload.soe.ucsc.edu/gbdb/hg38/gtex/cov/GTEX-1HGF4-0011-R5b-SM-CM2ST.Brain_Caudate_basal_ganglia.RNAseq.bw)
232	hg38	RNA-seq (GTEx): Brain, cerebellar hemisphere	UCSC browser track (https://hgdownload.soe.ucsc.edu/gbdb/hg38/gtex/cov/GTEX-13X6J-0011-R11a-SM-5P9HE.Brain_Cerebellar_Hemisphere.RNAseq.bw)
233	hg38	RNA-seq (GTEx): Brain, cerebellum	UCSC browser track (https://hgdownload.soe.ucsc.edu/gbdb/hg38/gtex/cov/GTEX-145MH-2926-SM-5Q5D2.Brain_Cerebellum.RNAseq.bw)
234	hg38	RNA-seq (GTEx): Brain, cortex	UCSC browser track (https://hgdownload.soe.ucsc.edu/gbdb/hg38/gtex/cov/GTEX-UTHO-3026-SM-3GAFB.Brain_Cortex.RNAseq.bw)
235	hg38	RNA-seq (GTEx): Brain, frontal cortex	UCSC browser track (https://hgdownload.soe.ucsc.edu/gbdb/hg38/gtex/cov/GTEX-T5JC-0011-R10A-SM-32PM2.Brain_Frontal_Cortex_BA9.RNAseq.bw)
236	hg38	RNA-seq (GTEx): Brain, hippocampus	UCSC browser track (https://hgdownload.soe.ucsc.edu/gbdb/hg38/gtex/cov/GTEX-1HSKV-0011-R1b-SM-CMKH7.Brain_Hippocampus.RNAseq.bw)
237	hg38	RNA-seq (GTEx): Brain, hypothalamus	UCSC browser track (https://hgdownload.soe.ucsc.edu/gbdb/hg38/gtex/cov/GTEX-T5JC-0011-R8A-SM-32PLM.Brain_Hypothalamus.RNAseq.bw)
238	hg38	RNA-seq (GTEx): Brain, nucleus accumbens basal ganglia	UCSC browser track (https://hgdownload.soe.ucsc.edu/gbdb/hg38/gtex/cov/GTEX-14BIN-0011-R6a-SM-5S2RH.Brain_Nucleus_accumbens_basal_ganglia.RNAseq.bw)
239	hg38	RNA-seq (GTEx): Brain, putamen basal ganglia	UCSC browser track (https://hgdownload.soe.ucsc.edu/gbdb/hg38/gtex/cov/GTEX-1HFI6-0011-R7b-SM-CM2SS.Brain_Putamen_basal_ganglia.RNAseq.bw)
240	hg38	RNA-seq (GTEx): Brain, spinal cord cervical	UCSC browser track (https://hgdownload.soe.ucsc.edu/gbdb/hg38/gtex/cov/GTEX-YFC4-0011-R9a-SM-4SOK4.Brain_Spinal_cord_cervical_c-1.RNAseq.bw)
241	hg38	RNA-seq (GTEx): Brain, substantia nigra	UCSC browser track (https://hgdownload.soe.ucsc.edu/gbdb/hg38/gtex/cov/GTEX-Z93S-0011-R2a-SM-4RGNG.Brain_Substantia_nigra.RNAseq.bw)
242	hg38	RNA-seq (GTEx): Breast mammary tissue	UCSC browser track (https://hgdownload.soe.ucsc.edu/gbdb/hg38/gtex/cov/GTEX-ZT9W-2026-SM-51MRA.Breast_Mammary_Tissue.RNAseq.bw)
243	hg38	RNA-seq (GTEx): Cells, cultured fibroblasts	UCSC browser track (https://hgdownload.soe.ucsc.edu/gbdb/hg38/gtex/cov/GTEX-117XS-0008-SM-5Q5DQ.Cells_Cultured_fibroblasts.RNAseq.bw)
244	hg38	RNA-seq (GTEx): Cells, EBV-transformed lymphocytes	UCSC browser track (https://hgdownload.soe.ucsc.edu/gbdb/hg38/gtex/cov/GTEX-1122O-0003-SM-5Q5DL.Cells_EBV-transformed_lymphocytes.RNAseq.bw)
245	hg38	RNA-seq (GTEx): Cervix, ectocervix	UCSC browser track (https://hgdownload.soe.ucsc.edu/gbdb/hg38/gtex/cov/GTEX-S341-1126-SM-4AD6T.Cervix_Ectocervix.RNAseq.bw)
246	hg38	RNA-seq (GTEx): Cervix, endocervix	UCSC browser track (https://hgdownload.soe.ucsc.edu/gbdb/hg38/gtex/cov/GTEX-ZPIC-1326-SM-DO91Y.Cervix_Endocervix.RNAseq.bw)
247	hg38	RNA-seq (GTEx): Colon, sigmoid	UCSC browser track (https://hgdownload.soe.ucsc.edu/gbdb/hg38/gtex/cov/GTEX-1KXAM-1926-SM-D3LAG.Colon_Sigmoid.RNAseq.bw)
248	hg38	RNA-seq (GTEx): Colon, transverse	UCSC browser track (https://hgdownload.soe.ucsc.edu/gbdb/hg38/gtex/cov/GTEX-1IDJC-1326-SM-CL53H.Colon_Transverse.RNAseq.bw)
249	hg38	RNA-seq (GTEx): Esophagus, gastroesophageal junction	UCSC browser track (https://hgdownload.soe.ucsc.edu/gbdb/hg38/gtex/cov/GTEX-1I1GU-1226-SM-A9SKT.Esophagus_Gastroesophageal_Junction.RNAseq.bw)
250	hg38	RNA-seq (GTEx): Esophagus, mucosa	UCSC browser track (https://hgdownload.soe.ucsc.edu/gbdb/hg38/gtex/cov/GTEX-11NSD-1126-SM-5N9BQ.Esophagus_Mucosa.RNAseq.bw)
251	hg38	RNA-seq (GTEx): Esophagus, muscularis	UCSC browser track (https://hgdownload.soe.ucsc.edu/gbdb/hg38/gtex/cov/GTEX-1C475-0726-SM-73KVL.Esophagus_Muscularis.RNAseq.bw)
252	hg38	RNA-seq (GTEx): Fallopian tube	UCSC browser track (https://hgdownload.soe.ucsc.edu/gbdb/hg38/gtex/cov/GTEX-OHPK-2326-SM-3MJH2.Fallopian_Tube.RNAseq.bw)
253	hg38	RNA-seq (GTEx): Heart, atrial appendage	UCSC browser track (https://hgdownload.soe.ucsc.edu/gbdb/hg38/gtex/cov/GTEX-13S86-0326-SM-5SI6K.Heart_Atrial_Appendage.RNAseq.bw)
254	hg38	RNA-seq (GTEx): Heart, left ventricle	UCSC browser track (https://hgdownload.soe.ucsc.edu/gbdb/hg38/gtex/cov/GTEX-NFK9-0926-SM-2HMJU.Heart_Left_Ventricle.RNAseq.bw)
255	hg38	RNA-seq (GTEx): Kidney, cortex	UCSC browser track (https://hgdownload.soe.ucsc.edu/gbdb/hg38/gtex/cov/GTEX-13OVI-1126-SM-5KLZF.Kidney_Cortex.RNAseq.bw)
256	hg38	RNA-seq (GTEx): Kidney, medulla	UCSC browser track (https://hgdownload.soe.ucsc.edu/gbdb/hg38/gtex/cov/GTEX-T5JC-1626-SM-EZ6KW.Kidney_Medulla.RNAseq.bw)
257	hg38	RNA-seq (GTEx): Liver	UCSC browser track (https://hgdownload.soe.ucsc.edu/gbdb/hg38/gtex/cov/GTEX-Y5LM-0426-SM-4VBRO.Liver.RNAseq.bw)
258	hg38	RNA-seq (GTEx): Lung	UCSC browser track (https://hgdownload.soe.ucsc.edu/gbdb/hg38/gtex/cov/GTEX-Y5V5-0826-SM-4VBQD.Lung.RNAseq.bw)
259	hg38	RNA-seq (GTEx): Minor salivary gland	UCSC browser track (https://hgdownload.soe.ucsc.edu/gbdb/hg38/gtex/cov/GTEX-Y5LM-1826-SM-4VDT9.Minor_Salivary_Gland.RNAseq.bw)
260	hg38	RNA-seq (GTEx): Muscle, skeletal	UCSC browser track (https://hgdownload.soe.ucsc.edu/gbdb/hg38/gtex/cov/GTEX-NFK9-0626-SM-2HMIV.Muscle_Skeletal.RNAseq.bw)
261	hg38	RNA-seq (GTEx): Nerve, tibial	UCSC browser track (https://hgdownload.soe.ucsc.edu/gbdb/hg38/gtex/cov/GTEX-TML8-1626-SM-32QOO.Nerve_Tibial.RNAseq.bw)
262	hg38	RNA-seq (GTEx): Ovary	UCSC browser track (https://hgdownload.soe.ucsc.edu/gbdb/hg38/gtex/cov/GTEX-ZVT2-0326-SM-5E44G.Ovary.RNAseq.bw)
263	hg38	RNA-seq (GTEx): Pancreas	UCSC browser track (https://hgdownload.soe.ucsc.edu/gbdb/hg38/gtex/cov/GTEX-1H1E6-0826-SM-9WG83.Pancreas.RNAseq.bw)
264	hg38	RNA-seq (GTEx): Pituitary	UCSC browser track (https://hgdownload.soe.ucsc.edu/gbdb/hg38/gtex/cov/GTEX-Y111-2926-SM-4TT25.Pituitary.RNAseq.bw)
265	hg38	RNA-seq (GTEx): Prostate	UCSC browser track (https://hgdownload.soe.ucsc.edu/gbdb/hg38/gtex/cov/GTEX-14DAR-1026-SM-73KV3.Prostate.RNAseq.bw)
266	hg38	RNA-seq (GTEx): Skin, not sun exposed suprapubic	UCSC browser track (https://hgdownload.soe.ucsc.edu/gbdb/hg38/gtex/cov/GTEX-1JN76-0626-SM-CKZOQ.Skin_Not_Sun_Exposed_Suprapubic.RNAseq.bw)
267	hg38	RNA-seq (GTEx): Skin, sun exposed lower leg	UCSC browser track (https://hgdownload.soe.ucsc.edu/gbdb/hg38/gtex/cov/GTEX-1C475-1826-SM-73KWA.Skin_Sun_Exposed_Lower_leg.RNAseq.bw)
268	hg38	RNA-seq (GTEx): Small intestine, terminal ileum	UCSC browser track (https://hgdownload.soe.ucsc.edu/gbdb/hg38/gtex/cov/GTEX-1PIEJ-1526-SM-E6CP8.Small_Intestine_Terminal_Ileum.RNAseq.bw)
269	hg38	RNA-seq (GTEx): Spleen	UCSC browser track (https://hgdownload.soe.ucsc.edu/gbdb/hg38/gtex/cov/GTEX-14PKU-0526-SM-6871A.Spleen.RNAseq.bw)
270	hg38	RNA-seq (GTEx): Stomach	UCSC browser track (https://hgdownload.soe.ucsc.edu/gbdb/hg38/gtex/cov/GTEX-NFK9-1526-SM-3LK7B.Stomach.RNAseq.bw)
271	hg38	RNA-seq (GTEx): Testis	UCSC browser track (https://hgdownload.soe.ucsc.edu/gbdb/hg38/gtex/cov/GTEX-1JKYN-1026-SM-CGQG4.Testis.RNAseq.bw)
272	hg38	RNA-seq (GTEx): Thyroid	UCSC browser track (https://hgdownload.soe.ucsc.edu/gbdb/hg38/gtex/cov/GTEX-1HSGN-0726-SM-A9G2F.Thyroid.RNAseq.bw)
273	hg38	RNA-seq (GTEx): Uterus	UCSC browser track (https://hgdownload.soe.ucsc.edu/gbdb/hg38/gtex/cov/GTEX-1MA7W-1526-SM-DHXKS.Uterus.RNAseq.bw)
274	hg38	RNA-seq (GTEx): Vagina	UCSC browser track (https://hgdownload.soe.ucsc.edu/gbdb/hg38/gtex/cov/GTEX-1IDJU-1026-SM-AHZ2U.Vagina.RNAseq.bw)
275	hg38	RNA-seq (GTEx): Whole blood	UCSC browser track (https://hgdownload.soe.ucsc.edu/gbdb/hg38/gtex/cov/GTEX-1LG7Z-0005-SM-DKPQ6.Whole_Blood.RNAseq.bw)
276	hg19	RNA-seq (GTEx): Adipose, subcutaneous	Liftovered from hg38
277	hg19	RNA-seq (GTEx): Adipose, visceral omentum	Liftovered from hg38
278	hg19	RNA-seq (GTEx): Adrenal gland	Liftovered from hg38
279	hg19	RNA-seq (GTEx): Artery, aorta	Liftovered from hg38
280	hg19	RNA-seq (GTEx): Artery, coronary	Liftovered from hg38
281	hg19	RNA-seq (GTEx): Artery, tibial	Liftovered from hg38
282	hg19	RNA-seq (GTEx): Bladder	Liftovered from hg38
283	hg19	RNA-seq (GTEx): Brain, amygdala	Liftovered from hg38
284	hg19	RNA-seq (GTEx): Brain, anterior cingulate cortex	Liftovered from hg38
285	hg19	RNA-seq (GTEx): Brain, caudate basal ganglia	Liftovered from hg38
286	hg19	RNA-seq (GTEx): Brain, cerebellar hemisphere	Liftovered from hg38
287	hg19	RNA-seq (GTEx): Brain, cerebellum	Liftovered from hg38
288	hg19	RNA-seq (GTEx): Brain, cortex	Liftovered from hg38
289	hg19	RNA-seq (GTEx): Brain, frontal cortex	Liftovered from hg38
290	hg19	RNA-seq (GTEx): Brain, hippocampus	Liftovered from hg38
291	hg19	RNA-seq (GTEx): Brain, hypothalamus	Liftovered from hg38
292	hg19	RNA-seq (GTEx): Brain, nucleus accumbens basal ganglia	Liftovered from hg38
293	hg19	RNA-seq (GTEx): Brain, putamen basal ganglia	Liftovered from hg38
294	hg19	RNA-seq (GTEx): Brain, spinal cord cervical	Liftovered from hg38
295	hg19	RNA-seq (GTEx): Brain, substantia nigra	Liftovered from hg38
296	hg19	RNA-seq (GTEx): Breast mammary tissue	Liftovered from hg38
297	hg19	RNA-seq (GTEx): Cells, cultured fibroblasts	Liftovered from hg38
298	hg19	RNA-seq (GTEx): Cells, EBV-transformed lymphocytes	Liftovered from hg38
299	hg19	RNA-seq (GTEx): Cervix, ectocervix	Liftovered from hg38
300	hg19	RNA-seq (GTEx): Cervix, endocervix	Liftovered from hg38
301	hg19	RNA-seq (GTEx): Colon, sigmoid	Liftovered from hg38
302	hg19	RNA-seq (GTEx): Colon, transverse	Liftovered from hg38
303	hg19	RNA-seq (GTEx): Esophagus, gastroesophageal junction	Liftovered from hg38
304	hg19	RNA-seq (GTEx): Esophagus, mucosa	Liftovered from hg38
305	hg19	RNA-seq (GTEx): Esophagus, muscularis	Liftovered from hg38
306	hg19	RNA-seq (GTEx): Fallopian tube	Liftovered from hg38
307	hg19	RNA-seq (GTEx): Heart, atrial appendage	Liftovered from hg38
308	hg19	RNA-seq (GTEx): Heart, left ventricle	Liftovered from hg38
309	hg19	RNA-seq (GTEx): Kidney, cortex	Liftovered from hg38
310	hg19	RNA-seq (GTEx): Kidney, medulla	Liftovered from hg38
311	hg19	RNA-seq (GTEx): Liver	Liftovered from hg38
312	hg19	RNA-seq (GTEx): Lung	Liftovered from hg38
313	hg19	RNA-seq (GTEx): Minor salivary gland	Liftovered from hg38
314	hg19	RNA-seq (GTEx): Muscle, skeletal	Liftovered from hg38
315	hg19	RNA-seq (GTEx): Nerve, tibial	Liftovered from hg38
316	hg19	RNA-seq (GTEx): Ovary	Liftovered from hg38
317	hg19	RNA-seq (GTEx): Pancreas	Liftovered from hg38
318	hg19	RNA-seq (GTEx): Pituitary	Liftovered from hg38
319	hg19	RNA-seq (GTEx): Prostate	Liftovered from hg38
320	hg19	RNA-seq (GTEx): Skin, not sun exposed suprapubic	Liftovered from hg38
321	hg19	RNA-seq (GTEx): Skin, sun exposed lower leg	Liftovered from hg38
322	hg19	RNA-seq (GTEx): Small intestine, terminal ileum	Liftovered from hg38
323	hg19	RNA-seq (GTEx): Spleen	Liftovered from hg38
324	hg19	RNA-seq (GTEx): Stomach	Liftovered from hg38
325	hg19	RNA-seq (GTEx): Testis	Liftovered from hg38
326	hg19	RNA-seq (GTEx): Thyroid	Liftovered from hg38
327	hg19	RNA-seq (GTEx): Uterus	Liftovered from hg38
328	hg19	RNA-seq (GTEx): Vagina	Liftovered from hg38
329	hg19	RNA-seq (GTEx): Whole blood	Liftovered from hg38
330	hg19	RNA-seq (ENCODE): GM12878, rep 1	UCSC browser track (https://hgdownload.soe.ucsc.edu/gbdb/hg19/bbi/wgEncodeCaltechRnaSeqGm12878R2x75Th1014Il200SigRep1.bigWig)
331	hg19	RNA-seq (ENCODE): GM12878, rep 2	UCSC browser track (https://hgdownload.soe.ucsc.edu/gbdb/hg19/bbi/wgEncodeCaltechRnaSeqGm12878R2x75Th1014Il200SigRep2.bigWig)
332	hg19	RNA-seq (ENCODE): H1-hESC, rep 1	UCSC browser track (https://hgdownload.soe.ucsc.edu/gbdb/hg19/bbi/wgEncodeCaltechRnaSeqH1hescR2x75Th1014Il200SigRep1.bigWig)
333	hg19	RNA-seq (ENCODE): H1-hESC, rep 2	UCSC browser track (https://hgdownload.soe.ucsc.edu/gbdb/hg19/bbi/wgEncodeCaltechRnaSeqH1hescR2x75Th1014Il200SigRep2.bigWig)
334	hg19	RNA-seq (ENCODE): HeLa S3, rep 1	UCSC browser track (https://hgdownload.soe.ucsc.edu/gbdb/hg19/bbi/wgEncodeCaltechRnaSeqHelas3R2x75Th1014Il200SigRep1.bigWig)
335	hg19	RNA-seq (ENCODE): HeLa S3, rep 2	UCSC browser track (https://hgdownload.soe.ucsc.edu/gbdb/hg19/bbi/wgEncodeCaltechRnaSeqHelas3R2x75Th1014Il200SigRep2.bigWig)
336	hg19	RNA-seq (ENCODE): Hep G2, rep 1	UCSC browser track (https://hgdownload.soe.ucsc.edu/gbdb/hg19/bbi/wgEncodeCaltechRnaSeqHepg2R2x75Th1014Il200SigRep1.bigWig)
337	hg19	RNA-seq (ENCODE): Hep G2, rep 2	UCSC browser track (https://hgdownload.soe.ucsc.edu/gbdb/hg19/bbi/wgEncodeCaltechRnaSeqHepg2R2x75Th1014Il200SigRep2.bigWig)
338	hg19	RNA-seq (ENCODE): HSMM, rep 1	UCSC browser track (https://hgdownload.soe.ucsc.edu/gbdb/hg19/bbi/wgEncodeCaltechRnaSeqHsmmR2x75Th1014Il200SigRep1.bigWig)
339	hg19	RNA-seq (ENCODE): HSMM, rep 2	UCSC browser track (https://hgdownload.soe.ucsc.edu/gbdb/hg19/bbi/wgEncodeCaltechRnaSeqHsmmR2x75Th1014Il200SigRep2.bigWig)
340	hg19	RNA-seq (ENCODE): HUVEC, rep 1	UCSC browser track (https://hgdownload.soe.ucsc.edu/gbdb/hg19/bbi/wgEncodeCaltechRnaSeqHuvecR2x75Th1014Il200SigRep1.bigWig)
341	hg19	RNA-seq (ENCODE): HUVEC, rep 2	UCSC browser track (https://hgdownload.soe.ucsc.edu/gbdb/hg19/bbi/wgEncodeCaltechRnaSeqHuvecR2x75Th1014Il200SigRep2.bigWig)
342	hg19	RNA-seq (ENCODE): K-562, rep 1	UCSC browser track (https://hgdownload.soe.ucsc.edu/gbdb/hg19/bbi/wgEncodeCaltechRnaSeqK562R2x75Th1014Il200SigRep1.bigWig)
343	hg19	RNA-seq (ENCODE): K-562, rep 2	UCSC browser track (https://hgdownload.soe.ucsc.edu/gbdb/hg19/bbi/wgEncodeCaltechRnaSeqK562R2x75Th1014Il200SigRep2.bigWig)
344	hg19	RNA-seq (ENCODE): MCF-7, rep 1	UCSC browser track (https://hgdownload.soe.ucsc.edu/gbdb/hg19/bbi/wgEncodeCaltechRnaSeqMcf7R2x75Th1014Il200SigRep1.bigWig)
345	hg19	RNA-seq (ENCODE): MCF-7, rep 2	UCSC browser track (https://hgdownload.soe.ucsc.edu/gbdb/hg19/bbi/wgEncodeCaltechRnaSeqMcf7R2x75Th1014Il200SigRep2.bigWig)
346	hg19	RNA-seq (ENCODE): NHEK, rep 1	UCSC browser track (https://hgdownload.soe.ucsc.edu/gbdb/hg19/bbi/wgEncodeCaltechRnaSeqNhekR2x75Th1014Il200SigRep1.bigWig)
347	hg19	RNA-seq (ENCODE): NHEK, rep 2	UCSC browser track (https://hgdownload.soe.ucsc.edu/gbdb/hg19/bbi/wgEncodeCaltechRnaSeqNhekR2x75Th1014Il200SigRep2.bigWig)
348	hg19	RNA-seq (ENCODE): NHLF, rep 1	UCSC browser track (https://hgdownload.soe.ucsc.edu/gbdb/hg19/bbi/wgEncodeCaltechRnaSeqNhlfR2x75Th1014Il200SigRep1.bigWig)
349	hg19	RNA-seq (ENCODE): NHLF, rep 2	UCSC browser track (https://hgdownload.soe.ucsc.edu/gbdb/hg19/bbi/wgEncodeCaltechRnaSeqNhlfR2x75Th1014Il200SigRep2.bigWig)
350	hg38	RNA-seq (ENCODE): GM12878, rep 1	Liftovered from hg19
351	hg38	RNA-seq (ENCODE): GM12878, rep 2	Liftovered from hg19
352	hg38	RNA-seq (ENCODE): H1-hESC, rep 1	Liftovered from hg19
353	hg38	RNA-seq (ENCODE): H1-hESC, rep 2	Liftovered from hg19
354	hg38	RNA-seq (ENCODE): HeLa S3, rep 1	Liftovered from hg19
355	hg38	RNA-seq (ENCODE): HeLa S3, rep 2	Liftovered from hg19
356	hg38	RNA-seq (ENCODE): Hep G2, rep 1	Liftovered from hg19
357	hg38	RNA-seq (ENCODE): Hep G2, rep 2	Liftovered from hg19
358	hg38	RNA-seq (ENCODE): HSMM, rep 1	Liftovered from hg19
359	hg38	RNA-seq (ENCODE): HSMM, rep 2	Liftovered from hg19
360	hg38	RNA-seq (ENCODE): HUVEC, rep 1	Liftovered from hg19
361	hg38	RNA-seq (ENCODE): HUVEC, rep 2	Liftovered from hg19
362	hg38	RNA-seq (ENCODE): K-562, rep 1	Liftovered from hg19
363	hg38	RNA-seq (ENCODE): K-562, rep 2	Liftovered from hg19
364	hg38	RNA-seq (ENCODE): MCF-7, rep 1	Liftovered from hg19
365	hg38	RNA-seq (ENCODE): MCF-7, rep 2	Liftovered from hg19
366	hg38	RNA-seq (ENCODE): NHEK, rep 1	Liftovered from hg19
367	hg38	RNA-seq (ENCODE): NHEK, rep 2	Liftovered from hg19
368	hg38	RNA-seq (ENCODE): NHLF, rep 1	Liftovered from hg19
369	hg38	RNA-seq (ENCODE): NHLF, rep 2	Liftovered from hg19
370	mm9	RNA-seq (ENCODE): Brown adipose tissue, 24 w, rep 1	UCSC browser track (https://hgdownload.soe.ucsc.edu/gbdb/mm9/bbi/wgEncodeLicrRnaSeqBatCellPapMAdult24wksC57bl6SigRep1.bigWig)
371	mm9	RNA-seq (ENCODE): Brown adipose tissue, 24 w, rep 2	UCSC browser track (https://hgdownload.soe.ucsc.edu/gbdb/mm9/bbi/wgEncodeLicrRnaSeqBatCellPapMAdult24wksC57bl6SigRep2.bigWig)
372	mm9	RNA-seq (ENCODE): Bone marrow, 8 w, rep 1	UCSC browser track (https://hgdownload.soe.ucsc.edu/gbdb/mm9/bbi/wgEncodeLicrRnaSeqBmarrowCellPapMAdult8wksC57bl6SigRep1.bigWig)
373	mm9	RNA-seq (ENCODE): Bone marrow, 8 w, rep 2	UCSC browser track (https://hgdownload.soe.ucsc.edu/gbdb/mm9/bbi/wgEncodeLicrRnaSeqBmarrowCellPapMAdult8wksC57bl6SigRep2.bigWig)
374	mm9	RNA-seq (ENCODE): BMDM, 8 w, rep 1	UCSC browser track (https://hgdownload.soe.ucsc.edu/gbdb/mm9/bbi/wgEncodeLicrRnaSeqBmdmCellPapFAdult8wksC57bl6SigRep1.bigWig)
375	mm9	RNA-seq (ENCODE): BMDM, 8 w, rep 2	UCSC browser track (https://hgdownload.soe.ucsc.edu/gbdb/mm9/bbi/wgEncodeLicrRnaSeqBmdmCellPapFAdult8wksC57bl6SigRep2.bigWig)
376	mm9	RNA-seq (ENCODE): Cerebellum, 8 w, rep 1	UCSC browser track (https://hgdownload.soe.ucsc.edu/gbdb/mm9/bbi/wgEncodeLicrRnaSeqCbellumCellPapMAdult8wksC57bl6SigRep1.bigWig)
377	mm9	RNA-seq (ENCODE): Cerebellum, 8 w, rep 2	UCSC browser track (https://hgdownload.soe.ucsc.edu/gbdb/mm9/bbi/wgEncodeLicrRnaSeqCbellumCellPapMAdult8wksC57bl6SigRep2.bigWig)
378	mm9	RNA-seq (ENCODE): Cortex, 8 w, rep 1	UCSC browser track (https://hgdownload.soe.ucsc.edu/gbdb/mm9/bbi/wgEncodeLicrRnaSeqCortexCellPapMAdult8wksC57bl6SigRep1.bigWig)
379	mm9	RNA-seq (ENCODE): Cortex, 8 w, rep 2	UCSC browser track (https://hgdownload.soe.ucsc.edu/gbdb/mm9/bbi/wgEncodeLicrRnaSeqCortexCellPapMAdult8wksC57bl6SigRep2.bigWig)
380	mm9	RNA-seq (ENCODE): ES-Bruce4, rep 1	UCSC browser track (https://hgdownload.soe.ucsc.edu/gbdb/mm9/bbi/wgEncodeLicrRnaSeqEsb4CellPapME0C57bl6SigRep1.bigWig)
381	mm9	RNA-seq (ENCODE): ES-Bruce4, rep 2	UCSC browser track (https://hgdownload.soe.ucsc.edu/gbdb/mm9/bbi/wgEncodeLicrRnaSeqEsb4CellPapME0C57bl6SigRep2.bigWig)
382	mm9	RNA-seq (ENCODE): Heart, 8 w, rep 1	UCSC browser track (https://hgdownload.soe.ucsc.edu/gbdb/mm9/bbi/wgEncodeLicrRnaSeqHeartCellPapMAdult8wksC57bl6SigRep1.bigWig)
383	mm9	RNA-seq (ENCODE): Heart, 8 w, rep 2	UCSC browser track (https://hgdownload.soe.ucsc.edu/gbdb/mm9/bbi/wgEncodeLicrRnaSeqHeartCellPapMAdult8wksC57bl6SigRep2.bigWig)
384	mm9	RNA-seq (ENCODE): Heart, E14.5, rep 1	UCSC browser track (https://hgdownload.soe.ucsc.edu/gbdb/mm9/bbi/wgEncodeLicrRnaSeqHeartCellPapUE14halfC57bl6SigRep1.bigWig)
385	mm9	RNA-seq (ENCODE): Heart, E14.5, rep 2	UCSC browser track (https://hgdownload.soe.ucsc.edu/gbdb/mm9/bbi/wgEncodeLicrRnaSeqHeartCellPapUE14halfC57bl6SigRep2.bigWig)
386	mm9	RNA-seq (ENCODE): Kidney, 8 w, rep 1	UCSC browser track (https://hgdownload.soe.ucsc.edu/gbdb/mm9/bbi/wgEncodeLicrRnaSeqKidneyCellPapMAdult8wksC57bl6SigRep1.bigWig)
387	mm9	RNA-seq (ENCODE): Kidney, 8 w, rep 2	UCSC browser track (https://hgdownload.soe.ucsc.edu/gbdb/mm9/bbi/wgEncodeLicrRnaSeqKidneyCellPapMAdult8wksC57bl6SigRep2.bigWig)
388	mm9	RNA-seq (ENCODE): Limb, E14.5, rep 1	UCSC browser track (https://hgdownload.soe.ucsc.edu/gbdb/mm9/bbi/wgEncodeLicrRnaSeqLimbCellPapUE14halfC57bl6SigRep1.bigWig)
389	mm9	RNA-seq (ENCODE): Limb, E14.5, rep 2	UCSC browser track (https://hgdownload.soe.ucsc.edu/gbdb/mm9/bbi/wgEncodeLicrRnaSeqLimbCellPapUE14halfC57bl6SigRep2.bigWig)
390	mm9	RNA-seq (ENCODE): Liver, 8 w, rep 1	UCSC browser track (https://hgdownload.soe.ucsc.edu/gbdb/mm9/bbi/wgEncodeLicrRnaSeqLiverCellPapMAdult8wksC57bl6SigRep1.bigWig)
391	mm9	RNA-seq (ENCODE): Liver, 8 w, rep 2	UCSC browser track (https://hgdownload.soe.ucsc.edu/gbdb/mm9/bbi/wgEncodeLicrRnaSeqLiverCellPapMAdult8wksC57bl6SigRep2.bigWig)
392	mm9	RNA-seq (ENCODE): Liver, E14.5, rep 1	UCSC browser track (https://hgdownload.soe.ucsc.edu/gbdb/mm9/bbi/wgEncodeLicrRnaSeqLiverCellPapUE14halfC57bl6SigRep1.bigWig)
393	mm9	RNA-seq (ENCODE): Liver, E14.5, rep 2	UCSC browser track (https://hgdownload.soe.ucsc.edu/gbdb/mm9/bbi/wgEncodeLicrRnaSeqLiverCellPapUE14halfC57bl6SigRep2.bigWig)
394	mm9	RNA-seq (ENCODE): Lung, 8 w, rep 1	UCSC browser track (https://hgdownload.soe.ucsc.edu/gbdb/mm9/bbi/wgEncodeLicrRnaSeqLungCellPapMAdult8wksC57bl6SigRep1.bigWig)
395	mm9	RNA-seq (ENCODE): Lung, 8 w, rep 2	UCSC browser track (https://hgdownload.soe.ucsc.edu/gbdb/mm9/bbi/wgEncodeLicrRnaSeqLungCellPapMAdult8wksC57bl6SigRep2.bigWig)
396	mm9	RNA-seq (ENCODE): MEF, rep 1	UCSC browser track (https://hgdownload.soe.ucsc.edu/gbdb/mm9/bbi/wgEncodeLicrRnaSeqMefCellPapMAdult8wksC57bl6SigRep1.bigWig)
397	mm9	RNA-seq (ENCODE): MEF, rep 2	UCSC browser track (https://hgdownload.soe.ucsc.edu/gbdb/mm9/bbi/wgEncodeLicrRnaSeqMefCellPapMAdult8wksC57bl6SigRep2.bigWig)
398	mm9	RNA-seq (ENCODE): MEL, rep 1	UCSC browser track (https://hgdownload.soe.ucsc.edu/gbdb/mm9/bbi/wgEncodeLicrRnaSeqMelCellPapMImmortalC57bl6SigRep1.bigWig)
399	mm9	RNA-seq (ENCODE): MEL, rep 2	UCSC browser track (https://hgdownload.soe.ucsc.edu/gbdb/mm9/bbi/wgEncodeLicrRnaSeqMelCellPapMImmortalC57bl6SigRep2.bigWig)
400	mm9	RNA-seq (ENCODE): Olfactory bulb, 8 w, rep 1	UCSC browser track (https://hgdownload.soe.ucsc.edu/gbdb/mm9/bbi/wgEncodeLicrRnaSeqOlfactCellPapMAdult8wksC57bl6SigRep1.bigWig)
401	mm9	RNA-seq (ENCODE): Olfactory bulb, 8 w, rep 2	UCSC browser track (https://hgdownload.soe.ucsc.edu/gbdb/mm9/bbi/wgEncodeLicrRnaSeqOlfactCellPapMAdult8wksC57bl6SigRep2.bigWig)
402	mm9	RNA-seq (ENCODE): Placenta, 8 w, rep 1	UCSC browser track (https://hgdownload.soe.ucsc.edu/gbdb/mm9/bbi/wgEncodeLicrRnaSeqPlacCellPapFAdult8wksC57bl6SigRep1.bigWig)
403	mm9	RNA-seq (ENCODE): Placenta, 8 w, rep 2	UCSC browser track (https://hgdownload.soe.ucsc.edu/gbdb/mm9/bbi/wgEncodeLicrRnaSeqPlacCellPapFAdult8wksC57bl6SigRep2.bigWig)
404	mm9	RNA-seq (ENCODE): Small intestine, 8 w, rep 1	UCSC browser track (https://hgdownload.soe.ucsc.edu/gbdb/mm9/bbi/wgEncodeLicrRnaSeqSmintCellPapMAdult8wksC57bl6SigRep1.bigWig)
405	mm9	RNA-seq (ENCODE): Small intestine, 8 w, rep 2	UCSC browser track (https://hgdownload.soe.ucsc.edu/gbdb/mm9/bbi/wgEncodeLicrRnaSeqSmintCellPapMAdult8wksC57bl6SigRep2.bigWig)
406	mm9	RNA-seq (ENCODE): Spleen, 8 w, rep 1	UCSC browser track (https://hgdownload.soe.ucsc.edu/gbdb/mm9/bbi/wgEncodeLicrRnaSeqSpleenCellPapMAdult8wksC57bl6SigRep1.bigWig)
407	mm9	RNA-seq (ENCODE): Spleen, 8 w, rep 2	UCSC browser track (https://hgdownload.soe.ucsc.edu/gbdb/mm9/bbi/wgEncodeLicrRnaSeqSpleenCellPapMAdult8wksC57bl6SigRep2.bigWig)
408	mm9	RNA-seq (ENCODE): Testis, 8 w, rep 1	UCSC browser track (https://hgdownload.soe.ucsc.edu/gbdb/mm9/bbi/wgEncodeLicrRnaSeqTestisCellPapMAdult8wksC57bl6SigRep1.bigWig)
409	mm9	RNA-seq (ENCODE): Testis, 8 w, rep 2	UCSC browser track (https://hgdownload.soe.ucsc.edu/gbdb/mm9/bbi/wgEncodeLicrRnaSeqTestisCellPapMAdult8wksC57bl6SigRep2.bigWig)
410	mm9	RNA-seq (ENCODE): Thymus, 8 w, rep 1	UCSC browser track (https://hgdownload.soe.ucsc.edu/gbdb/mm9/bbi/wgEncodeLicrRnaSeqThymusCellPapMAdult8wksC57bl6SigRep1.bigWig)
411	mm9	RNA-seq (ENCODE): Thymus, 8 w, rep 2	UCSC browser track (https://hgdownload.soe.ucsc.edu/gbdb/mm9/bbi/wgEncodeLicrRnaSeqThymusCellPapMAdult8wksC57bl6SigRep2.bigWig)
412	mm10	RNA-seq (ENCODE): Brown adipose tissue, 24 w, rep 1	Liftovered from mm9
413	mm10	RNA-seq (ENCODE): Brown adipose tissue, 24 w, rep 2	Liftovered from mm9
414	mm10	RNA-seq (ENCODE): Bone marrow, 8 w, rep 1	Liftovered from mm9
415	mm10	RNA-seq (ENCODE): Bone marrow, 8 w, rep 2	Liftovered from mm9
416	mm10	RNA-seq (ENCODE): BMDM, 8 w, rep 1	Liftovered from mm9
417	mm10	RNA-seq (ENCODE): BMDM, 8 w, rep 2	Liftovered from mm9
418	mm10	RNA-seq (ENCODE): Cerebellum, 8 w, rep 1	Liftovered from mm9
419	mm10	RNA-seq (ENCODE): Cerebellum, 8 w, rep 2	Liftovered from mm9
420	mm10	RNA-seq (ENCODE): Cortex, 8 w, rep 1	Liftovered from mm9
421	mm10	RNA-seq (ENCODE): Cortex, 8 w, rep 2	Liftovered from mm9
422	mm10	RNA-seq (ENCODE): ES-Bruce4, rep 1	Liftovered from mm9
423	mm10	RNA-seq (ENCODE): ES-Bruce4, rep 2	Liftovered from mm9
424	mm10	RNA-seq (ENCODE): Heart, 8 w, rep 1	Liftovered from mm9
425	mm10	RNA-seq (ENCODE): Heart, 8 w, rep 2	Liftovered from mm9
426	mm10	RNA-seq (ENCODE): Heart, E14.5, rep 1	Liftovered from mm9
427	mm10	RNA-seq (ENCODE): Heart, E14.5, rep 2	Liftovered from mm9
428	mm10	RNA-seq (ENCODE): Kidney, 8 w, rep 1	Liftovered from mm9
429	mm10	RNA-seq (ENCODE): Kidney, 8 w, rep 2	Liftovered from mm9
430	mm10	RNA-seq (ENCODE): Limb, E14.5, rep 1	Liftovered from mm9
431	mm10	RNA-seq (ENCODE): Limb, E14.5, rep 2	Liftovered from mm9
432	mm10	RNA-seq (ENCODE): Liver, 8 w, rep 1	Liftovered from mm9
433	mm10	RNA-seq (ENCODE): Liver, 8 w, rep 2	Liftovered from mm9
434	mm10	RNA-seq (ENCODE): Liver, E14.5, rep 1	Liftovered from mm9
435	mm10	RNA-seq (ENCODE): Liver, E14.5, rep 2	Liftovered from mm9
436	mm10	RNA-seq (ENCODE): Lung, 8 w, rep 1	Liftovered from mm9
437	mm10	RNA-seq (ENCODE): Lung, 8 w, rep 2	Liftovered from mm9
438	mm10	RNA-seq (ENCODE): MEF, rep 1	Liftovered from mm9
439	mm10	RNA-seq (ENCODE): MEF, rep 2	Liftovered from mm9
440	mm10	RNA-seq (ENCODE): MEL, rep 1	Liftovered from mm9
441	mm10	RNA-seq (ENCODE): MEL, rep 2	Liftovered from mm9
442	mm10	RNA-seq (ENCODE): Olfactory bulb, 8 w, rep 1	Liftovered from mm9
443	mm10	RNA-seq (ENCODE): Olfactory bulb, 8 w, rep 2	Liftovered from mm9
444	mm10	RNA-seq (ENCODE): Placenta, 8 w, rep 1	Liftovered from mm9
445	mm10	RNA-seq (ENCODE): Placenta, 8 w, rep 2	Liftovered from mm9
446	mm10	RNA-seq (ENCODE): Small intestine, 8 w, rep 1	Liftovered from mm9
447	mm10	RNA-seq (ENCODE): Small intestine, 8 w, rep 2	Liftovered from mm9
448	mm10	RNA-seq (ENCODE): Spleen, 8 w, rep 1	Liftovered from mm9
449	mm10	RNA-seq (ENCODE): Spleen, 8 w, rep 2	Liftovered from mm9
450	mm10	RNA-seq (ENCODE): Testis, 8 w, rep 1	Liftovered from mm9
451	mm10	RNA-seq (ENCODE): Testis, 8 w, rep 2	Liftovered from mm9
452	mm10	RNA-seq (ENCODE): Thymus, 8 w, rep 1	Liftovered from mm9
453	mm10	RNA-seq (ENCODE): Thymus, 8 w, rep 2	Liftovered from mm9
454	mm9	RNA-seq (ENCODE): B cell (CD19+), 8 w, rep 1	UCSC browser track (https://hgdownload.soe.ucsc.edu/gbdb/mm9/bbi/wgEncodeUwRnaSeqBcellcd19pCellPolyaMAdult8wksC57bl6SigRep1.bigWig)
455	mm9	RNA-seq (ENCODE): B cell (CD43-), 8 w, rep 1	UCSC browser track (https://hgdownload.soe.ucsc.edu/gbdb/mm9/bbi/wgEncodeUwRnaSeqBcellcd43nCellPolyaMAdult8wksC57bl6SigRep1.bigWig)
456	mm9	RNA-seq (ENCODE): B cell (CD43-), 8 w, rep 2	UCSC browser track (https://hgdownload.soe.ucsc.edu/gbdb/mm9/bbi/wgEncodeUwRnaSeqBcellcd43nCellPolyaMAdult8wksC57bl6SigRep2.bigWig)
457	mm9	RNA-seq (ENCODE): Cerebrum, 8 w, rep 1	UCSC browser track (https://hgdownload.soe.ucsc.edu/gbdb/mm9/bbi/wgEncodeUwRnaSeqCerebrumCellPolyaMAdult8wksC57bl6SigRep1.bigWig)
458	mm9	RNA-seq (ENCODE): Cerebrum, 8 w, rep 2	UCSC browser track (https://hgdownload.soe.ucsc.edu/gbdb/mm9/bbi/wgEncodeUwRnaSeqCerebrumCellPolyaMAdult8wksC57bl6SigRep2.bigWig)
459	mm9	RNA-seq (ENCODE): Fat pad, 8 w, rep 1	UCSC browser track (https://hgdownload.soe.ucsc.edu/gbdb/mm9/bbi/wgEncodeUwRnaSeqFatCellPolyaMAdult8wksC57bl6SigRep1.bigWig)
460	mm9	RNA-seq (ENCODE): Genital fat pad, 8 w, rep 1	UCSC browser track (https://hgdownload.soe.ucsc.edu/gbdb/mm9/bbi/wgEncodeUwRnaSeqGfatCellPolyaMAdult8wksC57bl6SigRep1.bigWig)
461	mm9	RNA-seq (ENCODE): Genital fat pad, 8 w, rep 2	UCSC browser track (https://hgdownload.soe.ucsc.edu/gbdb/mm9/bbi/wgEncodeUwRnaSeqGfatCellPolyaMAdult8wksC57bl6SigRep2.bigWig)
462	mm9	RNA-seq (ENCODE): Large intestine, 8 w, rep 1	UCSC browser track (https://hgdownload.soe.ucsc.edu/gbdb/mm9/bbi/wgEncodeUwRnaSeqLgintCellPolyaMAdult8wksC57bl6SigRep1.bigWig)
463	mm9	RNA-seq (ENCODE): Large intestine, 8 w, rep 2	UCSC browser track (https://hgdownload.soe.ucsc.edu/gbdb/mm9/bbi/wgEncodeUwRnaSeqLgintCellPolyaMAdult8wksC57bl6SigRep2.bigWig)
464	mm9	RNA-seq (ENCODE): Skeletal muscle, 8 w, rep 1	UCSC browser track (https://hgdownload.soe.ucsc.edu/gbdb/mm9/bbi/wgEncodeUwRnaSeqSkmuscleCellPolyaMAdult8wksC57bl6SigRep1.bigWig)
465	mm9	RNA-seq (ENCODE): Skeletal muscle, 8 w, rep 2	UCSC browser track (https://hgdownload.soe.ucsc.edu/gbdb/mm9/bbi/wgEncodeUwRnaSeqSkmuscleCellPolyaMAdult8wksC57bl6SigRep2.bigWig)
466	mm9	RNA-seq (ENCODE): T-naive, 8 w, rep 1	UCSC browser track (https://hgdownload.soe.ucsc.edu/gbdb/mm9/bbi/wgEncodeUwRnaSeqTnaiveCellPolyaMAdult8wksC57bl6SigRep1.bigWig)
467	mm9	RNA-seq (ENCODE): Whole brain, E14.5, rep 1	UCSC browser track (https://hgdownload.soe.ucsc.edu/gbdb/mm9/bbi/wgEncodeUwRnaSeqWbrainCellPolyaME14halfC57bl6SigRep1.bigWig)
468	mm9	RNA-seq (ENCODE): Whole brain, E14.5, rep 2	UCSC browser track (https://hgdownload.soe.ucsc.edu/gbdb/mm9/bbi/wgEncodeUwRnaSeqWbrainCellPolyaME14halfC57bl6SigRep2.bigWig)
469	mm9	RNA-seq (ENCODE): Whole brain, E18.5, rep 1	UCSC browser track (https://hgdownload.soe.ucsc.edu/gbdb/mm9/bbi/wgEncodeUwRnaSeqWbrainCellPolyaME18halfC57bl6SigRep1.bigWig)
470	mm9	RNA-seq (ENCODE): Whole brain, E18.5, rep 2	UCSC browser track (https://hgdownload.soe.ucsc.edu/gbdb/mm9/bbi/wgEncodeUwRnaSeqWbrainCellPolyaME18halfC57bl6SigRep2.bigWig)
471	mm10	RNA-seq (ENCODE): B cell (CD19+), 8 w, rep 1	Liftovered from mm9
472	mm10	RNA-seq (ENCODE): B cell (CD43-), 8 w, rep 1	Liftovered from mm9
473	mm10	RNA-seq (ENCODE): B cell (CD43-), 8 w, rep 2	Liftovered from mm9
474	mm10	RNA-seq (ENCODE): Cerebrum, 8 w, rep 1	Liftovered from mm9
475	mm10	RNA-seq (ENCODE): Cerebrum, 8 w, rep 2	Liftovered from mm9
476	mm10	RNA-seq (ENCODE): Fat pad, 8 w, rep 1	Liftovered from mm9
477	mm10	RNA-seq (ENCODE): Genital fat pad, 8 w, rep 1	Liftovered from mm9
478	mm10	RNA-seq (ENCODE): Genital fat pad, 8 w, rep 2	Liftovered from mm9
479	mm10	RNA-seq (ENCODE): Large intestine, 8 w, rep 1	Liftovered from mm9
480	mm10	RNA-seq (ENCODE): Large intestine, 8 w, rep 2	Liftovered from mm9
481	mm10	RNA-seq (ENCODE): Skeletal muscle, 8 w, rep 1	Liftovered from mm9
482	mm10	RNA-seq (ENCODE): Skeletal muscle, 8 w, rep 2	Liftovered from mm9
483	mm10	RNA-seq (ENCODE): T-naive, 8 w, rep 1	Liftovered from mm9
484	mm10	RNA-seq (ENCODE): Whole brain, E14.5, rep 1	Liftovered from mm9
485	mm10	RNA-seq (ENCODE): Whole brain, E14.5, rep 2	Liftovered from mm9
486	mm10	RNA-seq (ENCODE): Whole brain, E18.5, rep 1	Liftovered from mm9
487	mm10	RNA-seq (ENCODE): Whole brain, E18.5, rep 2	Liftovered from mm9
488	dm6	RNA-seq (FlyAtlas2): Brain, Adult female	FlyBase FlyAtlas2 data (http://ftp.flybase.net/flybase/associated_files/RNA-seq/FlyAtlas2_RNA-Seq/FlyAtlas2_RNA-Seq.tar.gz; RNA-Seq_Profile_FlyAtlas2_Adult_Female_Brain.wig)
489	dm6	RNA-seq (FlyAtlas2): Carcass, Adult female	FlyBase FlyAtlas2 data (http://ftp.flybase.net/flybase/associated_files/RNA-seq/FlyAtlas2_RNA-Seq/FlyAtlas2_RNA-Seq.tar.gz; RNA-Seq_Profile_FlyAtlas2_Adult_Female_Carcass.wig)
490	dm6	RNA-seq (FlyAtlas2): Crop, Adult female	FlyBase FlyAtlas2 data (http://ftp.flybase.net/flybase/associated_files/RNA-seq/FlyAtlas2_RNA-Seq/FlyAtlas2_RNA-Seq.tar.gz; RNA-Seq_Profile_FlyAtlas2_Adult_Female_Crop.wig)
491	dm6	RNA-seq (FlyAtlas2): Eye, Adult female	FlyBase FlyAtlas2 data (http://ftp.flybase.net/flybase/associated_files/RNA-seq/FlyAtlas2_RNA-Seq/FlyAtlas2_RNA-Seq.tar.gz; RNA-Seq_Profile_FlyAtlas2_Adult_Female_Eye.wig)
492	dm6	RNA-seq (FlyAtlas2): Fat body, Adult female	FlyBase FlyAtlas2 data (http://ftp.flybase.net/flybase/associated_files/RNA-seq/FlyAtlas2_RNA-Seq/FlyAtlas2_RNA-Seq.tar.gz; RNA-Seq_Profile_FlyAtlas2_Adult_Female_FatBody.wig)
493	dm6	RNA-seq (FlyAtlas2): Head, Adult female	FlyBase FlyAtlas2 data (http://ftp.flybase.net/flybase/associated_files/RNA-seq/FlyAtlas2_RNA-Seq/FlyAtlas2_RNA-Seq.tar.gz; RNA-Seq_Profile_FlyAtlas2_Adult_Female_Head.wig)
494	dm6	RNA-seq (FlyAtlas2): Heart, Adult female	FlyBase FlyAtlas2 data (http://ftp.flybase.net/flybase/associated_files/RNA-seq/FlyAtlas2_RNA-Seq/FlyAtlas2_RNA-Seq.tar.gz; RNA-Seq_Profile_FlyAtlas2_Adult_Female_Heart.wig)
495	dm6	RNA-seq (FlyAtlas2): Hindgut, Adult female	FlyBase FlyAtlas2 data (http://ftp.flybase.net/flybase/associated_files/RNA-seq/FlyAtlas2_RNA-Seq/FlyAtlas2_RNA-Seq.tar.gz; RNA-Seq_Profile_FlyAtlas2_Adult_Female_Hindgut.wig)
496	dm6	RNA-seq (FlyAtlas2): Malpighian tubule, Adult female	FlyBase FlyAtlas2 data (http://ftp.flybase.net/flybase/associated_files/RNA-seq/FlyAtlas2_RNA-Seq/FlyAtlas2_RNA-Seq.tar.gz; RNA-Seq_Profile_FlyAtlas2_Adult_Female_MalpighianTubule.wig)
497	dm6	RNA-seq (FlyAtlas2): Mated permathecum, Adult female	FlyBase FlyAtlas2 data (http://ftp.flybase.net/flybase/associated_files/RNA-seq/FlyAtlas2_RNA-Seq/FlyAtlas2_RNA-Seq.tar.gz; RNA-Seq_Profile_FlyAtlas2_Adult_Female_Mated_Spermathecum.wig)
498	dm6	RNA-seq (FlyAtlas2): Midgut, Adult female	FlyBase FlyAtlas2 data (http://ftp.flybase.net/flybase/associated_files/RNA-seq/FlyAtlas2_RNA-Seq/FlyAtlas2_RNA-Seq.tar.gz; RNA-Seq_Profile_FlyAtlas2_Adult_Female_Midgut.wig)
499	dm6	RNA-seq (FlyAtlas2): Ovary, Adult female	FlyBase FlyAtlas2 data (http://ftp.flybase.net/flybase/associated_files/RNA-seq/FlyAtlas2_RNA-Seq/FlyAtlas2_RNA-Seq.tar.gz; RNA-Seq_Profile_FlyAtlas2_Adult_Female_Ovary.wig)
500	dm6	RNA-seq (FlyAtlas2): Rectal pad, Adult female	FlyBase FlyAtlas2 data (http://ftp.flybase.net/flybase/associated_files/RNA-seq/FlyAtlas2_RNA-Seq/FlyAtlas2_RNA-Seq.tar.gz; RNA-Seq_Profile_FlyAtlas2_Adult_Female_RectalPad.wig)
501	dm6	RNA-seq (FlyAtlas2): Salivary gland, Adult female	FlyBase FlyAtlas2 data (http://ftp.flybase.net/flybase/associated_files/RNA-seq/FlyAtlas2_RNA-Seq/FlyAtlas2_RNA-Seq.tar.gz; RNA-Seq_Profile_FlyAtlas2_Adult_Female_SalivaryGland.wig)
502	dm6	RNA-seq (FlyAtlas2): Thoracicoabdominal ganglion, Adult female	FlyBase FlyAtlas2 data (http://ftp.flybase.net/flybase/associated_files/RNA-seq/FlyAtlas2_RNA-Seq/FlyAtlas2_RNA-Seq.tar.gz; RNA-Seq_Profile_FlyAtlas2_Adult_Female_ThoracicoAbdominalGanglion.wig)
503	dm6	RNA-seq (FlyAtlas2): Virgin permathecum, Adult female	FlyBase FlyAtlas2 data (http://ftp.flybase.net/flybase/associated_files/RNA-seq/FlyAtlas2_RNA-Seq/FlyAtlas2_RNA-Seq.tar.gz; RNA-Seq_Profile_FlyAtlas2_Adult_Female_Virgin_Spermathecum.wig)
504	dm6	RNA-seq (FlyAtlas2): Whole, Adult female	FlyBase FlyAtlas2 data (http://ftp.flybase.net/flybase/associated_files/RNA-seq/FlyAtlas2_RNA-Seq/FlyAtlas2_RNA-Seq.tar.gz; RNA-Seq_Profile_FlyAtlas2_Adult_Female_Whole.wig)
505	dm6	RNA-seq (FlyAtlas2): Accessory gland, Adult male	FlyBase FlyAtlas2 data (http://ftp.flybase.net/flybase/associated_files/RNA-seq/FlyAtlas2_RNA-Seq/FlyAtlas2_RNA-Seq.tar.gz; RNA-Seq_Profile_FlyAtlas2_Adult_Male_AccessoryGland.wig)
506	dm6	RNA-seq (FlyAtlas2): Brain, Adult male	FlyBase FlyAtlas2 data (http://ftp.flybase.net/flybase/associated_files/RNA-seq/FlyAtlas2_RNA-Seq/FlyAtlas2_RNA-Seq.tar.gz; RNA-Seq_Profile_FlyAtlas2_Adult_Male_Brain.wig)
507	dm6	RNA-seq (FlyAtlas2): Carcass, Adult male	FlyBase FlyAtlas2 data (http://ftp.flybase.net/flybase/associated_files/RNA-seq/FlyAtlas2_RNA-Seq/FlyAtlas2_RNA-Seq.tar.gz; RNA-Seq_Profile_FlyAtlas2_Adult_Male_Carcass.wig)
508	dm6	RNA-seq (FlyAtlas2): Crop, Adult male	FlyBase FlyAtlas2 data (http://ftp.flybase.net/flybase/associated_files/RNA-seq/FlyAtlas2_RNA-Seq/FlyAtlas2_RNA-Seq.tar.gz; RNA-Seq_Profile_FlyAtlas2_Adult_Male_Crop.wig)
509	dm6	RNA-seq (FlyAtlas2): Eye, Adult male	FlyBase FlyAtlas2 data (http://ftp.flybase.net/flybase/associated_files/RNA-seq/FlyAtlas2_RNA-Seq/FlyAtlas2_RNA-Seq.tar.gz; RNA-Seq_Profile_FlyAtlas2_Adult_Male_Eye.wig)
510	dm6	RNA-seq (FlyAtlas2): Fat body, Adult male	FlyBase FlyAtlas2 data (http://ftp.flybase.net/flybase/associated_files/RNA-seq/FlyAtlas2_RNA-Seq/FlyAtlas2_RNA-Seq.tar.gz; RNA-Seq_Profile_FlyAtlas2_Adult_Male_FatBody.wig)
511	dm6	RNA-seq (FlyAtlas2): Head, Adult male	FlyBase FlyAtlas2 data (http://ftp.flybase.net/flybase/associated_files/RNA-seq/FlyAtlas2_RNA-Seq/FlyAtlas2_RNA-Seq.tar.gz; RNA-Seq_Profile_FlyAtlas2_Adult_Male_Head.wig)
512	dm6	RNA-seq (FlyAtlas2): Heart, Adult male	FlyBase FlyAtlas2 data (http://ftp.flybase.net/flybase/associated_files/RNA-seq/FlyAtlas2_RNA-Seq/FlyAtlas2_RNA-Seq.tar.gz; RNA-Seq_Profile_FlyAtlas2_Adult_Male_Heart.wig)
513	dm6	RNA-seq (FlyAtlas2): Hindgut, Adult male	FlyBase FlyAtlas2 data (http://ftp.flybase.net/flybase/associated_files/RNA-seq/FlyAtlas2_RNA-Seq/FlyAtlas2_RNA-Seq.tar.gz; RNA-Seq_Profile_FlyAtlas2_Adult_Male_Hindgut.wig)
514	dm6	RNA-seq (FlyAtlas2): Malpighian tubule, Adult male	FlyBase FlyAtlas2 data (http://ftp.flybase.net/flybase/associated_files/RNA-seq/FlyAtlas2_RNA-Seq/FlyAtlas2_RNA-Seq.tar.gz; RNA-Seq_Profile_FlyAtlas2_Adult_Male_MalpighianTubule.wig)
515	dm6	RNA-seq (FlyAtlas2): Midgut, Adult male	FlyBase FlyAtlas2 data (http://ftp.flybase.net/flybase/associated_files/RNA-seq/FlyAtlas2_RNA-Seq/FlyAtlas2_RNA-Seq.tar.gz; RNA-Seq_Profile_FlyAtlas2_Adult_Male_Midgut.wig)
516	dm6	RNA-seq (FlyAtlas2): Rectal pad, Adult male	FlyBase FlyAtlas2 data (http://ftp.flybase.net/flybase/associated_files/RNA-seq/FlyAtlas2_RNA-Seq/FlyAtlas2_RNA-Seq.tar.gz; RNA-Seq_Profile_FlyAtlas2_Adult_Male_RectalPad.wig)
517	dm6	RNA-seq (FlyAtlas2): Salivary gland, Adult male	FlyBase FlyAtlas2 data (http://ftp.flybase.net/flybase/associated_files/RNA-seq/FlyAtlas2_RNA-Seq/FlyAtlas2_RNA-Seq.tar.gz; RNA-Seq_Profile_FlyAtlas2_Adult_Male_SalivaryGland.wig)
518	dm6	RNA-seq (FlyAtlas2): Testis, Adult male	FlyBase FlyAtlas2 data (http://ftp.flybase.net/flybase/associated_files/RNA-seq/FlyAtlas2_RNA-Seq/FlyAtlas2_RNA-Seq.tar.gz; RNA-Seq_Profile_FlyAtlas2_Adult_Male_Testis.wig)
519	dm6	RNA-seq (FlyAtlas2): Thoracicoabdominal ganglion, Adult male	FlyBase FlyAtlas2 data (http://ftp.flybase.net/flybase/associated_files/RNA-seq/FlyAtlas2_RNA-Seq/FlyAtlas2_RNA-Seq.tar.gz; RNA-Seq_Profile_FlyAtlas2_Adult_Male_ThoracicoAbdominalGanglion.wig)
520	dm6	RNA-seq (FlyAtlas2): Whole, Adult male	FlyBase FlyAtlas2 data (http://ftp.flybase.net/flybase/associated_files/RNA-seq/FlyAtlas2_RNA-Seq/FlyAtlas2_RNA-Seq.tar.gz; RNA-Seq_Profile_FlyAtlas2_Adult_Male_Whole.wig)
521	dm6	RNA-seq (FlyAtlas2): CNS, L3	FlyBase FlyAtlas2 data (http://ftp.flybase.net/flybase/associated_files/RNA-seq/FlyAtlas2_RNA-Seq/FlyAtlas2_RNA-Seq.tar.gz; RNA-Seq_Profile_FlyAtlas2_L3_CNS.wig)
522	dm6	RNA-seq (FlyAtlas2): Carcass, L3	FlyBase FlyAtlas2 data (http://ftp.flybase.net/flybase/associated_files/RNA-seq/FlyAtlas2_RNA-Seq/FlyAtlas2_RNA-Seq.tar.gz; RNA-Seq_Profile_FlyAtlas2_L3_Carcass.wig)
523	dm6	RNA-seq (FlyAtlas2): Fat body, L3	FlyBase FlyAtlas2 data (http://ftp.flybase.net/flybase/associated_files/RNA-seq/FlyAtlas2_RNA-Seq/FlyAtlas2_RNA-Seq.tar.gz; RNA-Seq_Profile_FlyAtlas2_L3_FatBody.wig)
524	dm6	RNA-seq (FlyAtlas2): Hindgut, L3	FlyBase FlyAtlas2 data (http://ftp.flybase.net/flybase/associated_files/RNA-seq/FlyAtlas2_RNA-Seq/FlyAtlas2_RNA-Seq.tar.gz; RNA-Seq_Profile_FlyAtlas2_L3_Hindgut.wig)
525	dm6	RNA-seq (FlyAtlas2): Malpighian tubule, L3	FlyBase FlyAtlas2 data (http://ftp.flybase.net/flybase/associated_files/RNA-seq/FlyAtlas2_RNA-Seq/FlyAtlas2_RNA-Seq.tar.gz; RNA-Seq_Profile_FlyAtlas2_L3_MalpighianTubule.wig)
526	dm6	RNA-seq (FlyAtlas2): Midgut, L3	FlyBase FlyAtlas2 data (http://ftp.flybase.net/flybase/associated_files/RNA-seq/FlyAtlas2_RNA-Seq/FlyAtlas2_RNA-Seq.tar.gz; RNA-Seq_Profile_FlyAtlas2_L3_Midgut.wig)
527	dm6	RNA-seq (FlyAtlas2): Salivary gland, L3	FlyBase FlyAtlas2 data (http://ftp.flybase.net/flybase/associated_files/RNA-seq/FlyAtlas2_RNA-Seq/FlyAtlas2_RNA-Seq.tar.gz; RNA-Seq_Profile_FlyAtlas2_L3_SalivaryGland.wig)
528	dm6	RNA-seq (FlyAtlas2): Trachea, L3	FlyBase FlyAtlas2 data (http://ftp.flybase.net/flybase/associated_files/RNA-seq/FlyAtlas2_RNA-Seq/FlyAtlas2_RNA-Seq.tar.gz; RNA-Seq_Profile_FlyAtlas2_L3_Trachea.wig)
529	dm6	RNA-seq (FlyAtlas2): Whole, L3	FlyBase FlyAtlas2 data (http://ftp.flybase.net/flybase/associated_files/RNA-seq/FlyAtlas2_RNA-Seq/FlyAtlas2_RNA-Seq.tar.gz; RNA-Seq_Profile_FlyAtlas2_L3_Whole.wig)
530	dm3	RNA-seq (FlyAtlas2): Brain, Adult female	Liftovered from dm6
531	dm3	RNA-seq (FlyAtlas2): Carcass, Adult female	Liftovered from dm6
532	dm3	RNA-seq (FlyAtlas2): Crop, Adult female	Liftovered from dm6
533	dm3	RNA-seq (FlyAtlas2): Eye, Adult female	Liftovered from dm6
534	dm3	RNA-seq (FlyAtlas2): Fat body, Adult female	Liftovered from dm6
535	dm3	RNA-seq (FlyAtlas2): Head, Adult female	Liftovered from dm6
536	dm3	RNA-seq (FlyAtlas2): Heart, Adult female	Liftovered from dm6
537	dm3	RNA-seq (FlyAtlas2): Hindgut, Adult female	Liftovered from dm6
538	dm3	RNA-seq (FlyAtlas2): Malpighian tubule, Adult female	Liftovered from dm6
539	dm3	RNA-seq (FlyAtlas2): Mated permathecum, Adult female	Liftovered from dm6
540	dm3	RNA-seq (FlyAtlas2): Midgut, Adult female	Liftovered from dm6
541	dm3	RNA-seq (FlyAtlas2): Ovary, Adult female	Liftovered from dm6
542	dm3	RNA-seq (FlyAtlas2): Rectal pad, Adult female	Liftovered from dm6
543	dm3	RNA-seq (FlyAtlas2): Salivary gland, Adult female	Liftovered from dm6
544	dm3	RNA-seq (FlyAtlas2): Thoracicoabdominal ganglion, Adult female	Liftovered from dm6
545	dm3	RNA-seq (FlyAtlas2): Virgin permathecum, Adult female	Liftovered from dm6
546	dm3	RNA-seq (FlyAtlas2): Whole, Adult female	Liftovered from dm6
547	dm3	RNA-seq (FlyAtlas2): Accessory gland, Adult male	Liftovered from dm6
548	dm3	RNA-seq (FlyAtlas2): Brain, Adult male	Liftovered from dm6
549	dm3	RNA-seq (FlyAtlas2): Carcass, Adult male	Liftovered from dm6
550	dm3	RNA-seq (FlyAtlas2): Crop, Adult male	Liftovered from dm6
551	dm3	RNA-seq (FlyAtlas2): Eye, Adult male	Liftovered from dm6
552	dm3	RNA-seq (FlyAtlas2): Fat body, Adult male	Liftovered from dm6
553	dm3	RNA-seq (FlyAtlas2): Head, Adult male	Liftovered from dm6
554	dm3	RNA-seq (FlyAtlas2): Heart, Adult male	Liftovered from dm6
555	dm3	RNA-seq (FlyAtlas2): Hindgut, Adult male	Liftovered from dm6
556	dm3	RNA-seq (FlyAtlas2): Malpighian tubule, Adult male	Liftovered from dm6
557	dm3	RNA-seq (FlyAtlas2): Midgut, Adult male	Liftovered from dm6
558	dm3	RNA-seq (FlyAtlas2): Rectal pad, Adult male	Liftovered from dm6
559	dm3	RNA-seq (FlyAtlas2): Salivary gland, Adult male	Liftovered from dm6
560	dm3	RNA-seq (FlyAtlas2): Testis, Adult male	Liftovered from dm6
561	dm3	RNA-seq (FlyAtlas2): Thoracicoabdominal ganglion, Adult male	Liftovered from dm6
562	dm3	RNA-seq (FlyAtlas2): Whole, Adult male	Liftovered from dm6
563	dm3	RNA-seq (FlyAtlas2): CNS, L3	Liftovered from dm6
564	dm3	RNA-seq (FlyAtlas2): Carcass, L3	Liftovered from dm6
565	dm3	RNA-seq (FlyAtlas2): Fat body, L3	Liftovered from dm6
566	dm3	RNA-seq (FlyAtlas2): Hindgut, L3	Liftovered from dm6
567	dm3	RNA-seq (FlyAtlas2): Malpighian tubule, L3	Liftovered from dm6
568	dm3	RNA-seq (FlyAtlas2): Midgut, L3	Liftovered from dm6
569	dm3	RNA-seq (FlyAtlas2): Salivary gland, L3	Liftovered from dm6
570	dm3	RNA-seq (FlyAtlas2): Trachea, L3	Liftovered from dm6
571	dm3	RNA-seq (FlyAtlas2): Whole, L3	Liftovered from dm6
572	dm6	RNA-seq (modENCODE): Larva, L1	FlyBase modENCODE data (http://ftp.flybase.net/flybase/associated_files/RNA-seq/modencode_30devstages/modencode_30devstages.tar.gz; L1_stage_larvae.wig)
573	dm6	RNA-seq (modENCODE): Larva, L2	FlyBase modENCODE data (http://ftp.flybase.net/flybase/associated_files/RNA-seq/modencode_30devstages/modencode_30devstages.tar.gz; L2_stage_larvae.wig)
574	dm6	RNA-seq (modENCODE): Larva, L3	FlyBase modENCODE data (http://ftp.flybase.net/flybase/associated_files/RNA-seq/modencode_30devstages/modencode_30devstages.tar.gz; L3_stage_larvae_12_hr_post-molt.wig)
575	dm6	RNA-seq (modENCODE): Clear gut, L3	FlyBase modENCODE data (http://ftp.flybase.net/flybase/associated_files/RNA-seq/modencode_30devstages/modencode_30devstages.tar.gz; L3_stage_larvae_clear_gut_PS_7-9.wig)
576	dm6	RNA-seq (modENCODE): Dark blue gut, L3	FlyBase modENCODE data (http://ftp.flybase.net/flybase/associated_files/RNA-seq/modencode_30devstages/modencode_30devstages.tar.gz; L3_stage_larvae_dark_blue_gut_PS1-2.wig)
577	dm6	RNA-seq (modENCODE): Light blue gut, L3	FlyBase modENCODE data (http://ftp.flybase.net/flybase/associated_files/RNA-seq/modencode_30devstages/modencode_30devstages.tar.gz; L3_stage_larvae_light_blue_gut_PS3-6.wig)
578	dm6	RNA-seq (modENCODE): White prepupae, 12hr	FlyBase modENCODE data (http://ftp.flybase.net/flybase/associated_files/RNA-seq/modencode_30devstages/modencode_30devstages.tar.gz; WPP_+_12_hr.wig)
579	dm6	RNA-seq (modENCODE): White prepupae, 24hr	FlyBase modENCODE data (http://ftp.flybase.net/flybase/associated_files/RNA-seq/modencode_30devstages/modencode_30devstages.tar.gz; WPP_+_24_hr.wig)
580	dm6	RNA-seq (modENCODE): Adult female, 1d	FlyBase modENCODE data (http://ftp.flybase.net/flybase/associated_files/RNA-seq/modencode_30devstages/modencode_30devstages.tar.gz; adult_female_eclosion_+_1_day.wig)
581	dm6	RNA-seq (modENCODE): Adult female, 30d	FlyBase modENCODE data (http://ftp.flybase.net/flybase/associated_files/RNA-seq/modencode_30devstages/modencode_30devstages.tar.gz; adult_female_eclosion_+_30_days.wig)
582	dm6	RNA-seq (modENCODE): Adult female, 5d	FlyBase modENCODE data (http://ftp.flybase.net/flybase/associated_files/RNA-seq/modencode_30devstages/modencode_30devstages.tar.gz; adult_female_eclosion_+_5_days.wig)
583	dm6	RNA-seq (modENCODE): Adult male, 1d	FlyBase modENCODE data (http://ftp.flybase.net/flybase/associated_files/RNA-seq/modencode_30devstages/modencode_30devstages.tar.gz; adult_male_eclosion_+_1_day.wig)
584	dm6	RNA-seq (modENCODE): Adult male, 30d	FlyBase modENCODE data (http://ftp.flybase.net/flybase/associated_files/RNA-seq/modencode_30devstages/modencode_30devstages.tar.gz; adult_male_eclosion_+_30_days.wig)
585	dm6	RNA-seq (modENCODE): Adult male, 5d	FlyBase modENCODE data (http://ftp.flybase.net/flybase/associated_files/RNA-seq/modencode_30devstages/modencode_30devstages.tar.gz; adult_male_eclosion_+_5_days.wig)
586	dm6	RNA-seq (modENCODE): Embryo, 0-2hr	FlyBase modENCODE data (http://ftp.flybase.net/flybase/associated_files/RNA-seq/modencode_30devstages/modencode_30devstages.tar.gz; embryos_0-2_hr_after_egg_laying.wig)
587	dm6	RNA-seq (modENCODE): Embryo, 10-12hr	FlyBase modENCODE data (http://ftp.flybase.net/flybase/associated_files/RNA-seq/modencode_30devstages/modencode_30devstages.tar.gz; embryos_10-12_hr_after_egg_laying.wig)
588	dm6	RNA-seq (modENCODE): Embryo, 12-14hr	FlyBase modENCODE data (http://ftp.flybase.net/flybase/associated_files/RNA-seq/modencode_30devstages/modencode_30devstages.tar.gz; embryos_12-14_hr_after_egg_laying.wig)
589	dm6	RNA-seq (modENCODE): Embryo, 14-16hr	FlyBase modENCODE data (http://ftp.flybase.net/flybase/associated_files/RNA-seq/modencode_30devstages/modencode_30devstages.tar.gz; embryos_14-16_hr_after_egg_laying.wig)
590	dm6	RNA-seq (modENCODE): Embryo, 16-18hr	FlyBase modENCODE data (http://ftp.flybase.net/flybase/associated_files/RNA-seq/modencode_30devstages/modencode_30devstages.tar.gz; embryos_16-18_hr_after_egg_laying.wig)
591	dm6	RNA-seq (modENCODE): Embryo, 18-20hr	FlyBase modENCODE data (http://ftp.flybase.net/flybase/associated_files/RNA-seq/modencode_30devstages/modencode_30devstages.tar.gz; embryos_18-20_hr_after_egg_laying.wig)
592	dm6	RNA-seq (modENCODE): Embryo, 2-4hr	FlyBase modENCODE data (http://ftp.flybase.net/flybase/associated_files/RNA-seq/modencode_30devstages/modencode_30devstages.tar.gz; embryos_2-4_hr_after_egg_laying.wig)
593	dm6	RNA-seq (modENCODE): Embryo, 20-22hr	FlyBase modENCODE data (http://ftp.flybase.net/flybase/associated_files/RNA-seq/modencode_30devstages/modencode_30devstages.tar.gz; embryos_20-22_hr_after_egg_laying.wig)
594	dm6	RNA-seq (modENCODE): Embryo, 22-24hr	FlyBase modENCODE data (http://ftp.flybase.net/flybase/associated_files/RNA-seq/modencode_30devstages/modencode_30devstages.tar.gz; embryos_22-24_hr_after_egg_laying.wig)
595	dm6	RNA-seq (modENCODE): Embryo, 4-6hr	FlyBase modENCODE data (http://ftp.flybase.net/flybase/associated_files/RNA-seq/modencode_30devstages/modencode_30devstages.tar.gz; embryos_4-6_hr_after_egg_laying.wig)
596	dm6	RNA-seq (modENCODE): Embryo, 6-8hr	FlyBase modENCODE data (http://ftp.flybase.net/flybase/associated_files/RNA-seq/modencode_30devstages/modencode_30devstages.tar.gz; embryos_6-8_hr_after_egg_laying.wig)
597	dm6	RNA-seq (modENCODE): Embryo, 8-10hr	FlyBase modENCODE data (http://ftp.flybase.net/flybase/associated_files/RNA-seq/modencode_30devstages/modencode_30devstages.tar.gz; embryos_8-10_hr_after_egg_laying.wig)
598	dm6	RNA-seq (modENCODE): White prepupa, 2d	FlyBase modENCODE data (http://ftp.flybase.net/flybase/associated_files/RNA-seq/modencode_30devstages/modencode_30devstages.tar.gz; pupae_WPP_+_2_days.wig)
599	dm6	RNA-seq (modENCODE): White prepupa, 3d	FlyBase modENCODE data (http://ftp.flybase.net/flybase/associated_files/RNA-seq/modencode_30devstages/modencode_30devstages.tar.gz; pupae_WPP_+_3_days.wig)
600	dm6	RNA-seq (modENCODE): White prepupa, 4d	FlyBase modENCODE data (http://ftp.flybase.net/flybase/associated_files/RNA-seq/modencode_30devstages/modencode_30devstages.tar.gz; pupae_WPP_+_4_days.wig)
601	dm6	RNA-seq (modENCODE): White prepupa	FlyBase modENCODE data (http://ftp.flybase.net/flybase/associated_files/RNA-seq/modencode_30devstages/modencode_30devstages.tar.gz; white_prepupae_WPP.wig)
602	dm3	RNA-seq (modENCODE): Larva, L1	Liftovered from dm6
603	dm3	RNA-seq (modENCODE): Larva, L2	Liftovered from dm6
604	dm3	RNA-seq (modENCODE): Larva, L3	Liftovered from dm6
605	dm3	RNA-seq (modENCODE): Clear gut, L3	Liftovered from dm6
606	dm3	RNA-seq (modENCODE): Dark blue gut, L3	Liftovered from dm6
607	dm3	RNA-seq (modENCODE): Light blue gut, L3	Liftovered from dm6
608	dm3	RNA-seq (modENCODE): White prepupae, 12hr	Liftovered from dm6
609	dm3	RNA-seq (modENCODE): White prepupae, 24hr	Liftovered from dm6
610	dm3	RNA-seq (modENCODE): Adult female, 1d	Liftovered from dm6
611	dm3	RNA-seq (modENCODE): Adult female, 30d	Liftovered from dm6
612	dm3	RNA-seq (modENCODE): Adult female, 5d	Liftovered from dm6
613	dm3	RNA-seq (modENCODE): Adult male, 1d	Liftovered from dm6
614	dm3	RNA-seq (modENCODE): Adult male, 30d	Liftovered from dm6
615	dm3	RNA-seq (modENCODE): Adult male, 5d	Liftovered from dm6
616	dm3	RNA-seq (modENCODE): Embryo, 0-2hr	Liftovered from dm6
617	dm3	RNA-seq (modENCODE): Embryo, 10-12hr	Liftovered from dm6
618	dm3	RNA-seq (modENCODE): Embryo, 12-14hr	Liftovered from dm6
619	dm3	RNA-seq (modENCODE): Embryo, 14-16hr	Liftovered from dm6
620	dm3	RNA-seq (modENCODE): Embryo, 16-18hr	Liftovered from dm6
621	dm3	RNA-seq (modENCODE): Embryo, 18-20hr	Liftovered from dm6
622	dm3	RNA-seq (modENCODE): Embryo, 2-4hr	Liftovered from dm6
623	dm3	RNA-seq (modENCODE): Embryo, 20-22hr	Liftovered from dm6
624	dm3	RNA-seq (modENCODE): Embryo, 22-24hr	Liftovered from dm6
625	dm3	RNA-seq (modENCODE): Embryo, 4-6hr	Liftovered from dm6
626	dm3	RNA-seq (modENCODE): Embryo, 6-8hr	Liftovered from dm6
627	dm3	RNA-seq (modENCODE): Embryo, 8-10hr	Liftovered from dm6
628	dm3	RNA-seq (modENCODE): White prepupa, 2d	Liftovered from dm6
629	dm3	RNA-seq (modENCODE): White prepupa, 3d	Liftovered from dm6
630	dm3	RNA-seq (modENCODE): White prepupa, 4d	Liftovered from dm6
631	dm3	RNA-seq (modENCODE): White prepupa	Liftovered from dm6
632	hg19	FANTOM5 expressed enhancers	SlideBase FANTOM5 data (https://enhancer.binf.ku.dk/human_enhancers/presets/serve/facet_expressed_enhancers.tgz)
633	hg19	FANTOM5 differentially expressed enhancers	SlideBase FANTOM5 data (https://enhancer.binf.ku.dk/human_enhancers/presets/serve/facet_differentially_expressed_0.05.tgz)
634	hg38	FANTOM5 expressed enhancers	Liftovered from hg19
635	hg38	FANTOM5 differentially expressed enhancers	Liftovered from hg19
636	hg38	Hi-C (ENCODE): A-673	ENCODE data (https://www.encodeproject.org/files/ENCFF290SHY/@@download/ENCFF290SHY.bedpe.gz)
637	hg38	Hi-C (ENCODE): ACHN	ENCODE data (https://www.encodeproject.org/files/ENCFF672WNO/@@download/ENCFF672WNO.bedpe.gz)
638	hg38	Hi-C (ENCODE): Adrenal gland_1	ENCODE data (https://www.encodeproject.org/files/ENCFF215JMD/@@download/ENCFF215JMD.bedpe.gz)
639	hg38	Hi-C (ENCODE): Adrenal gland_2	ENCODE data (https://www.encodeproject.org/files/ENCFF684PSE/@@download/ENCFF684PSE.bedpe.gz)
640	hg38	Hi-C (ENCODE): Aorta_1	ENCODE data (https://www.encodeproject.org/files/ENCFF161RGE/@@download/ENCFF161RGE.bedpe.gz)
641	hg38	Hi-C (ENCODE): Aorta_2	ENCODE data (https://www.encodeproject.org/files/ENCFF337GAR/@@download/ENCFF337GAR.bedpe.gz)
642	hg38	Hi-C (ENCODE): Ascending aorta	ENCODE data (https://www.encodeproject.org/files/ENCFF492XIB/@@download/ENCFF492XIB.bedpe.gz)
643	hg38	Hi-C (ENCODE): Astrocyte of the cerebellum	ENCODE data (https://www.encodeproject.org/files/ENCFF886EVV/@@download/ENCFF886EVV.bedpe.gz)
644	hg38	Hi-C (ENCODE): Astrocyte of the spinal cord	ENCODE data (https://www.encodeproject.org/files/ENCFF424KFY/@@download/ENCFF424KFY.bedpe.gz)
645	hg38	Hi-C (ENCODE): B cell	ENCODE data (https://www.encodeproject.org/files/ENCFF281CTW/@@download/ENCFF281CTW.bedpe.gz)
646	hg38	Hi-C (ENCODE): Body of pancreas	ENCODE data (https://www.encodeproject.org/files/ENCFF967HKN/@@download/ENCFF967HKN.bedpe.gz)
647	hg38	Hi-C (ENCODE): Brain microvascular endothelial cell	ENCODE data (https://www.encodeproject.org/files/ENCFF915TBK/@@download/ENCFF915TBK.bedpe.gz)
648	hg38	Hi-C (ENCODE): Breast epithelium	ENCODE data (https://www.encodeproject.org/files/ENCFF983VBZ/@@download/ENCFF983VBZ.bedpe.gz)
649	hg38	Hi-C (ENCODE): Caco-2	ENCODE data (https://www.encodeproject.org/files/ENCFF110EIS/@@download/ENCFF110EIS.bedpe.gz)
650	hg38	Hi-C (ENCODE): Caki-2	ENCODE data (https://www.encodeproject.org/files/ENCFF026DLW/@@download/ENCFF026DLW.bedpe.gz)
651	hg38	Hi-C (ENCODE): Calu3	ENCODE data (https://www.encodeproject.org/files/ENCFF941SZP/@@download/ENCFF941SZP.bedpe.gz)
652	hg38	Hi-C (ENCODE): Cardiac septum	ENCODE data (https://www.encodeproject.org/files/ENCFF023NBW/@@download/ENCFF023NBW.bedpe.gz)
653	hg38	Hi-C (ENCODE): CD14+ monocyte_1	ENCODE data (https://www.encodeproject.org/files/ENCFF214LRJ/@@download/ENCFF214LRJ.bedpe.gz)
654	hg38	Hi-C (ENCODE): CD14+ monocyte_2	ENCODE data (https://www.encodeproject.org/files/ENCFF781AOD/@@download/ENCFF781AOD.bedpe.gz)
655	hg38	Hi-C (ENCODE): CD4+ alpha-beta memory T cell	ENCODE data (https://www.encodeproject.org/files/ENCFF952USZ/@@download/ENCFF952USZ.bedpe.gz)
656	hg38	Hi-C (ENCODE): CD4+ alpha-beta T cell_1	ENCODE data (https://www.encodeproject.org/files/ENCFF130PGW/@@download/ENCFF130PGW.bedpe.gz)
657	hg38	Hi-C (ENCODE): CD4+ alpha-beta T cell_2	ENCODE data (https://www.encodeproject.org/files/ENCFF749LFC/@@download/ENCFF749LFC.bedpe.gz)
658	hg38	Hi-C (ENCODE): CD4+ alpha-beta T cell_3	ENCODE data (https://www.encodeproject.org/files/ENCFF971TUI/@@download/ENCFF971TUI.bedpe.gz)
659	hg38	Hi-C (ENCODE): CD4+ alpha-beta T cell_4	ENCODE data (https://www.encodeproject.org/files/ENCFF403GHY/@@download/ENCFF403GHY.bedpe.gz)
660	hg38	Hi-C (ENCODE): Colonic mucosa	ENCODE data (https://www.encodeproject.org/files/ENCFF444UTY/@@download/ENCFF444UTY.bedpe.gz)
661	hg38	Hi-C (ENCODE): DLD-1	ENCODE data (https://www.encodeproject.org/files/ENCFF913JHR/@@download/ENCFF913JHR.bedpe.gz)
662	hg38	Hi-C (ENCODE): Dorsolateral prefrontal cortex	ENCODE data (https://www.encodeproject.org/files/ENCFF467KEZ/@@download/ENCFF467KEZ.bedpe.gz)
663	hg38	Hi-C (ENCODE): Endometrial microvascular endothelial cells	ENCODE data (https://www.encodeproject.org/files/ENCFF962KMC/@@download/ENCFF962KMC.bedpe.gz)
664	hg38	Hi-C (ENCODE): Endothelial cell of hepatic sinusoid	ENCODE data (https://www.encodeproject.org/files/ENCFF753CKC/@@download/ENCFF753CKC.bedpe.gz)
665	hg38	Hi-C (ENCODE): Endothelial cell of umbilical vein_1	ENCODE data (https://www.encodeproject.org/files/ENCFF108FUH/@@download/ENCFF108FUH.bedpe.gz)
666	hg38	Hi-C (ENCODE): Endothelial cell of umbilical vein_2	ENCODE data (https://www.encodeproject.org/files/ENCFF174NVV/@@download/ENCFF174NVV.bedpe.gz)
667	hg38	Hi-C (ENCODE): Esophagus muscularis mucosa	ENCODE data (https://www.encodeproject.org/files/ENCFF441NVQ/@@download/ENCFF441NVQ.bedpe.gz)
668	hg38	Hi-C (ENCODE): Esophagus squamous epithelium	ENCODE data (https://www.encodeproject.org/files/ENCFF759VFU/@@download/ENCFF759VFU.bedpe.gz)
669	hg38	Hi-C (ENCODE): G-401	ENCODE data (https://www.encodeproject.org/files/ENCFF346HRC/@@download/ENCFF346HRC.bedpe.gz)
670	hg38	Hi-C (ENCODE): Gastrocnemius medialis_1	ENCODE data (https://www.encodeproject.org/files/ENCFF146LWN/@@download/ENCFF146LWN.bedpe.gz)
671	hg38	Hi-C (ENCODE): Gastrocnemius medialis_2	ENCODE data (https://www.encodeproject.org/files/ENCFF222VVN/@@download/ENCFF222VVN.bedpe.gz)
672	hg38	Hi-C (ENCODE): Gastrocnemius medialis_3	ENCODE data (https://www.encodeproject.org/files/ENCFF509PNA/@@download/ENCFF509PNA.bedpe.gz)
673	hg38	Hi-C (ENCODE): Gastrocnemius medialis_4	ENCODE data (https://www.encodeproject.org/files/ENCFF735TXQ/@@download/ENCFF735TXQ.bedpe.gz)
674	hg38	Hi-C (ENCODE): Gastrocnemius medialis_5	ENCODE data (https://www.encodeproject.org/files/ENCFF877WHG/@@download/ENCFF877WHG.bedpe.gz)
675	hg38	Hi-C (ENCODE): GM11168	ENCODE data (https://www.encodeproject.org/files/ENCFF415XIF/@@download/ENCFF415XIF.bedpe.gz)
676	hg38	Hi-C (ENCODE): GM12878_1	ENCODE data (https://www.encodeproject.org/files/ENCFF041XLP/@@download/ENCFF041XLP.bedpe.gz)
677	hg38	Hi-C (ENCODE): GM12878_2	ENCODE data (https://www.encodeproject.org/files/ENCFF045MJY/@@download/ENCFF045MJY.bedpe.gz)
678	hg38	Hi-C (ENCODE): GM12878_3	ENCODE data (https://www.encodeproject.org/files/ENCFF098DZK/@@download/ENCFF098DZK.bedpe.gz)
679	hg38	Hi-C (ENCODE): GM12878_4	ENCODE data (https://www.encodeproject.org/files/ENCFF560LOS/@@download/ENCFF560LOS.bedpe.gz)
680	hg38	Hi-C (ENCODE): GM12878_5	ENCODE data (https://www.encodeproject.org/files/ENCFF661SAZ/@@download/ENCFF661SAZ.bedpe.gz)
681	hg38	Hi-C (ENCODE): GM12878_6	ENCODE data (https://www.encodeproject.org/files/ENCFF781ASD/@@download/ENCFF781ASD.bedpe.gz)
682	hg38	Hi-C (ENCODE): GM13976	ENCODE data (https://www.encodeproject.org/files/ENCFF511YLR/@@download/ENCFF511YLR.bedpe.gz)
683	hg38	Hi-C (ENCODE): GM13977	ENCODE data (https://www.encodeproject.org/files/ENCFF340JVN/@@download/ENCFF340JVN.bedpe.gz)
684	hg38	Hi-C (ENCODE): GM18951	ENCODE data (https://www.encodeproject.org/files/ENCFF119DXG/@@download/ENCFF119DXG.bedpe.gz)
685	hg38	Hi-C (ENCODE): GM20431	ENCODE data (https://www.encodeproject.org/files/ENCFF511ULE/@@download/ENCFF511ULE.bedpe.gz)
686	hg38	Hi-C (ENCODE): GM23248	ENCODE data (https://www.encodeproject.org/files/ENCFF271UDV/@@download/ENCFF271UDV.bedpe.gz)
687	hg38	Hi-C (ENCODE): HAP-1	ENCODE data (https://www.encodeproject.org/files/ENCFF557WIU/@@download/ENCFF557WIU.bedpe.gz)
688	hg38	Hi-C (ENCODE): HCT 116	ENCODE data (https://www.encodeproject.org/files/ENCFF308MMM/@@download/ENCFF308MMM.bedpe.gz)
689	hg38	Hi-C (ENCODE): Head of caudate nucleus	ENCODE data (https://www.encodeproject.org/files/ENCFF730RTY/@@download/ENCFF730RTY.bedpe.gz)
690	hg38	Hi-C (ENCODE): Heart left ventricle_1	ENCODE data (https://www.encodeproject.org/files/ENCFF258XXA/@@download/ENCFF258XXA.bedpe.gz)
691	hg38	Hi-C (ENCODE): Heart left ventricle_2	ENCODE data (https://www.encodeproject.org/files/ENCFF985BTD/@@download/ENCFF985BTD.bedpe.gz)
692	hg38	Hi-C (ENCODE): Heart left ventricle_3	ENCODE data (https://www.encodeproject.org/files/ENCFF401FUW/@@download/ENCFF401FUW.bedpe.gz)
693	hg38	Hi-C (ENCODE): Heart left ventricle_4	ENCODE data (https://www.encodeproject.org/files/ENCFF411SMS/@@download/ENCFF411SMS.bedpe.gz)
694	hg38	Hi-C (ENCODE): Heart left ventricle_5	ENCODE data (https://www.encodeproject.org/files/ENCFF679AGG/@@download/ENCFF679AGG.bedpe.gz)
695	hg38	Hi-C (ENCODE): Heart left ventricle_6	ENCODE data (https://www.encodeproject.org/files/ENCFF697BER/@@download/ENCFF697BER.bedpe.gz)
696	hg38	Hi-C (ENCODE): Heart left ventricle_7	ENCODE data (https://www.encodeproject.org/files/ENCFF702BOL/@@download/ENCFF702BOL.bedpe.gz)
697	hg38	Hi-C (ENCODE): Heart left ventricle_8	ENCODE data (https://www.encodeproject.org/files/ENCFF708DPZ/@@download/ENCFF708DPZ.bedpe.gz)
698	hg38	Hi-C (ENCODE): Heart left ventricle_9	ENCODE data (https://www.encodeproject.org/files/ENCFF711RQW/@@download/ENCFF711RQW.bedpe.gz)
699	hg38	Hi-C (ENCODE): Heart left ventricle_10	ENCODE data (https://www.encodeproject.org/files/ENCFF801GHL/@@download/ENCFF801GHL.bedpe.gz)
700	hg38	Hi-C (ENCODE): Heart right ventricle_1	ENCODE data (https://www.encodeproject.org/files/ENCFF297DJA/@@download/ENCFF297DJA.bedpe.gz)
701	hg38	Hi-C (ENCODE): Heart right ventricle_2	ENCODE data (https://www.encodeproject.org/files/ENCFF983XCP/@@download/ENCFF983XCP.bedpe.gz)
702	hg38	Hi-C (ENCODE): Heart right ventricle_3	ENCODE data (https://www.encodeproject.org/files/ENCFF457ILQ/@@download/ENCFF457ILQ.bedpe.gz)
703	hg38	Hi-C (ENCODE): Heart right ventricle_4	ENCODE data (https://www.encodeproject.org/files/ENCFF467FHU/@@download/ENCFF467FHU.bedpe.gz)
704	hg38	Hi-C (ENCODE): Heart right ventricle_5	ENCODE data (https://www.encodeproject.org/files/ENCFF483FVI/@@download/ENCFF483FVI.bedpe.gz)
705	hg38	Hi-C (ENCODE): Heart right ventricle_6	ENCODE data (https://www.encodeproject.org/files/ENCFF561FLE/@@download/ENCFF561FLE.bedpe.gz)
706	hg38	Hi-C (ENCODE): Heart right ventricle_7	ENCODE data (https://www.encodeproject.org/files/ENCFF719QNI/@@download/ENCFF719QNI.bedpe.gz)
707	hg38	Hi-C (ENCODE): Heart right ventricle_8	ENCODE data (https://www.encodeproject.org/files/ENCFF819BXY/@@download/ENCFF819BXY.bedpe.gz)
708	hg38	Hi-C (ENCODE): Heart right ventricle_9	ENCODE data (https://www.encodeproject.org/files/ENCFF854PKR/@@download/ENCFF854PKR.bedpe.gz)
709	hg38	Hi-C (ENCODE): Heart right ventricle_10	ENCODE data (https://www.encodeproject.org/files/ENCFF899OOL/@@download/ENCFF899OOL.bedpe.gz)
710	hg38	Hi-C (ENCODE): Hep G2_1	ENCODE data (https://www.encodeproject.org/files/ENCFF264RQT/@@download/ENCFF264RQT.bedpe.gz)
711	hg38	Hi-C (ENCODE): Hep G2_2	ENCODE data (https://www.encodeproject.org/files/ENCFF050EKS/@@download/ENCFF050EKS.bedpe.gz)
712	hg38	Hi-C (ENCODE): HL-60/S4	ENCODE data (https://www.encodeproject.org/files/ENCFF491FXI/@@download/ENCFF491FXI.bedpe.gz)
713	hg38	Hi-C (ENCODE): HTERT RPE	ENCODE data (https://www.encodeproject.org/files/ENCFF207YCF/@@download/ENCFF207YCF.bedpe.gz)
714	hg38	Hi-C (ENCODE): IMR-90_1	ENCODE data (https://www.encodeproject.org/files/ENCFF222IES/@@download/ENCFF222IES.bedpe.gz)
715	hg38	Hi-C (ENCODE): IMR-90_2	ENCODE data (https://www.encodeproject.org/files/ENCFF267VBT/@@download/ENCFF267VBT.bedpe.gz)
716	hg38	Hi-C (ENCODE): IMR-90_3	ENCODE data (https://www.encodeproject.org/files/ENCFF527JOL/@@download/ENCFF527JOL.bedpe.gz)
717	hg38	Hi-C (ENCODE): K-562_1	ENCODE data (https://www.encodeproject.org/files/ENCFF256ZMD/@@download/ENCFF256ZMD.bedpe.gz)
718	hg38	Hi-C (ENCODE): K-562_2	ENCODE data (https://www.encodeproject.org/files/ENCFF693XIL/@@download/ENCFF693XIL.bedpe.gz)
719	hg38	Hi-C (ENCODE): KBM-7	ENCODE data (https://www.encodeproject.org/files/ENCFF671KBE/@@download/ENCFF671KBE.bedpe.gz)
720	hg38	Hi-C (ENCODE): Keratinocyte	ENCODE data (https://www.encodeproject.org/files/ENCFF958LPO/@@download/ENCFF958LPO.bedpe.gz)
721	hg38	Hi-C (ENCODE): Kidney	ENCODE data (https://www.encodeproject.org/files/ENCFF114LUK/@@download/ENCFF114LUK.bedpe.gz)
722	hg38	Hi-C (ENCODE): Left cardiac atrium_1	ENCODE data (https://www.encodeproject.org/files/ENCFF106RJH/@@download/ENCFF106RJH.bedpe.gz)
723	hg38	Hi-C (ENCODE): Left cardiac atrium_2	ENCODE data (https://www.encodeproject.org/files/ENCFF782SPQ/@@download/ENCFF782SPQ.bedpe.gz)
724	hg38	Hi-C (ENCODE): Left colon_1	ENCODE data (https://www.encodeproject.org/files/ENCFF047DYF/@@download/ENCFF047DYF.bedpe.gz)
725	hg38	Hi-C (ENCODE): Left colon_2	ENCODE data (https://www.encodeproject.org/files/ENCFF312BUG/@@download/ENCFF312BUG.bedpe.gz)
726	hg38	Hi-C (ENCODE): Left lung_1	ENCODE data (https://www.encodeproject.org/files/ENCFF632VGW/@@download/ENCFF632VGW.bedpe.gz)
727	hg38	Hi-C (ENCODE): Left lung_2	ENCODE data (https://www.encodeproject.org/files/ENCFF916TDH/@@download/ENCFF916TDH.bedpe.gz)
728	hg38	Hi-C (ENCODE): Left ventricle myocardium inferior	ENCODE data (https://www.encodeproject.org/files/ENCFF364FQI/@@download/ENCFF364FQI.bedpe.gz)
729	hg38	Hi-C (ENCODE): Left ventricle myocardium superior	ENCODE data (https://www.encodeproject.org/files/ENCFF771SLS/@@download/ENCFF771SLS.bedpe.gz)
730	hg38	Hi-C (ENCODE): Lower leg skin	ENCODE data (https://www.encodeproject.org/files/ENCFF531FEY/@@download/ENCFF531FEY.bedpe.gz)
731	hg38	Hi-C (ENCODE): Lower lobe of left lung_1	ENCODE data (https://www.encodeproject.org/files/ENCFF042LLU/@@download/ENCFF042LLU.bedpe.gz)
732	hg38	Hi-C (ENCODE): Lower lobe of left lung_2	ENCODE data (https://www.encodeproject.org/files/ENCFF233SUY/@@download/ENCFF233SUY.bedpe.gz)
733	hg38	Hi-C (ENCODE): Lower lobe of right lung	ENCODE data (https://www.encodeproject.org/files/ENCFF267PWS/@@download/ENCFF267PWS.bedpe.gz)
734	hg38	Hi-C (ENCODE): Mammary epithelial cell_1	ENCODE data (https://www.encodeproject.org/files/ENCFF165BTH/@@download/ENCFF165BTH.bedpe.gz)
735	hg38	Hi-C (ENCODE): Mammary epithelial cell_2	ENCODE data (https://www.encodeproject.org/files/ENCFF388DGH/@@download/ENCFF388DGH.bedpe.gz)
736	hg38	Hi-C (ENCODE): Mammary epithelial cell_3	ENCODE data (https://www.encodeproject.org/files/ENCFF402WQW/@@download/ENCFF402WQW.bedpe.gz)
737	hg38	Hi-C (ENCODE): Mammary epithelial cell_4	ENCODE data (https://www.encodeproject.org/files/ENCFF999UXN/@@download/ENCFF999UXN.bedpe.gz)
738	hg38	Hi-C (ENCODE): MCF 10A	ENCODE data (https://www.encodeproject.org/files/ENCFF350BGT/@@download/ENCFF350BGT.bedpe.gz)
739	hg38	Hi-C (ENCODE): MCF-7	ENCODE data (https://www.encodeproject.org/files/ENCFF797NNQ/@@download/ENCFF797NNQ.bedpe.gz)
740	hg38	Hi-C (ENCODE): Motor neuron_1	ENCODE data (https://www.encodeproject.org/files/ENCFF110OFC/@@download/ENCFF110OFC.bedpe.gz)
741	hg38	Hi-C (ENCODE): Motor neuron_2	ENCODE data (https://www.encodeproject.org/files/ENCFF185RXU/@@download/ENCFF185RXU.bedpe.gz)
742	hg38	Hi-C (ENCODE): Motor neuron_3	ENCODE data (https://www.encodeproject.org/files/ENCFF215XMY/@@download/ENCFF215XMY.bedpe.gz)
743	hg38	Hi-C (ENCODE): Motor neuron_4	ENCODE data (https://www.encodeproject.org/files/ENCFF242TQR/@@download/ENCFF242TQR.bedpe.gz)
744	hg38	Hi-C (ENCODE): Motor neuron_5	ENCODE data (https://www.encodeproject.org/files/ENCFF556TTE/@@download/ENCFF556TTE.bedpe.gz)
745	hg38	Hi-C (ENCODE): Motor neuron_6	ENCODE data (https://www.encodeproject.org/files/ENCFF638CCE/@@download/ENCFF638CCE.bedpe.gz)
746	hg38	Hi-C (ENCODE): Motor neuron_7	ENCODE data (https://www.encodeproject.org/files/ENCFF760WQW/@@download/ENCFF760WQW.bedpe.gz)
747	hg38	Hi-C (ENCODE): Motor neuron_8	ENCODE data (https://www.encodeproject.org/files/ENCFF836TQT/@@download/ENCFF836TQT.bedpe.gz)
748	hg38	Hi-C (ENCODE): Motor neuron_9	ENCODE data (https://www.encodeproject.org/files/ENCFF963HWX/@@download/ENCFF963HWX.bedpe.gz)
749	hg38	Hi-C (ENCODE): Mucosa of descending colon_1	ENCODE data (https://www.encodeproject.org/files/ENCFF601CND/@@download/ENCFF601CND.bedpe.gz)
750	hg38	Hi-C (ENCODE): Mucosa of descending colon_2	ENCODE data (https://www.encodeproject.org/files/ENCFF785PTQ/@@download/ENCFF785PTQ.bedpe.gz)
751	hg38	Hi-C (ENCODE): Natural killer cell	ENCODE data (https://www.encodeproject.org/files/ENCFF492SAH/@@download/ENCFF492SAH.bedpe.gz)
752	hg38	Hi-C (ENCODE): OCI-LY-7	ENCODE data (https://www.encodeproject.org/files/ENCFF016VDJ/@@download/ENCFF016VDJ.bedpe.gz)
753	hg38	Hi-C (ENCODE): Ovary_1	ENCODE data (https://www.encodeproject.org/files/ENCFF152RNV/@@download/ENCFF152RNV.bedpe.gz)
754	hg38	Hi-C (ENCODE): Ovary_2	ENCODE data (https://www.encodeproject.org/files/ENCFF216ZJQ/@@download/ENCFF216ZJQ.bedpe.gz)
755	hg38	Hi-C (ENCODE): Ovary_3	ENCODE data (https://www.encodeproject.org/files/ENCFF248IKT/@@download/ENCFF248IKT.bedpe.gz)
756	hg38	Hi-C (ENCODE): Ovary_4	ENCODE data (https://www.encodeproject.org/files/ENCFF856IMZ/@@download/ENCFF856IMZ.bedpe.gz)
757	hg38	Hi-C (ENCODE): PANC-1	ENCODE data (https://www.encodeproject.org/files/ENCFF595CKP/@@download/ENCFF595CKP.bedpe.gz)
758	hg38	Hi-C (ENCODE): Panc1	ENCODE data (https://www.encodeproject.org/files/ENCFF079LXU/@@download/ENCFF079LXU.bedpe.gz)
759	hg38	Hi-C (ENCODE): Pancreas_1	ENCODE data (https://www.encodeproject.org/files/ENCFF028HVA/@@download/ENCFF028HVA.bedpe.gz)
760	hg38	Hi-C (ENCODE): Pancreas_2	ENCODE data (https://www.encodeproject.org/files/ENCFF376SRJ/@@download/ENCFF376SRJ.bedpe.gz)
761	hg38	Hi-C (ENCODE): Pancreas_3	ENCODE data (https://www.encodeproject.org/files/ENCFF440LPW/@@download/ENCFF440LPW.bedpe.gz)
762	hg38	Hi-C (ENCODE): PC-3	ENCODE data (https://www.encodeproject.org/files/ENCFF805JNA/@@download/ENCFF805JNA.bedpe.gz)
763	hg38	Hi-C (ENCODE): PC-9	ENCODE data (https://www.encodeproject.org/files/ENCFF177REY/@@download/ENCFF177REY.bedpe.gz)
764	hg38	Hi-C (ENCODE): Placenta	ENCODE data (https://www.encodeproject.org/files/ENCFF117SSN/@@download/ENCFF117SSN.bedpe.gz)
765	hg38	Hi-C (ENCODE): Posterior cingulate gyrus	ENCODE data (https://www.encodeproject.org/files/ENCFF216IAK/@@download/ENCFF216IAK.bedpe.gz)
766	hg38	Hi-C (ENCODE): Posterior vena cava	ENCODE data (https://www.encodeproject.org/files/ENCFF669XTJ/@@download/ENCFF669XTJ.bedpe.gz)
767	hg38	Hi-C (ENCODE): Prostate gland	ENCODE data (https://www.encodeproject.org/files/ENCFF600XVS/@@download/ENCFF600XVS.bedpe.gz)
768	hg38	Hi-C (ENCODE): Psoas muscle_1	ENCODE data (https://www.encodeproject.org/files/ENCFF324SFZ/@@download/ENCFF324SFZ.bedpe.gz)
769	hg38	Hi-C (ENCODE): Psoas muscle_2	ENCODE data (https://www.encodeproject.org/files/ENCFF887GHW/@@download/ENCFF887GHW.bedpe.gz)
770	hg38	Hi-C (ENCODE): RAMOS	ENCODE data (https://www.encodeproject.org/files/ENCFF416OWE/@@download/ENCFF416OWE.bedpe.gz)
771	hg38	Hi-C (ENCODE): Right cardiac atrium_1	ENCODE data (https://www.encodeproject.org/files/ENCFF331OTL/@@download/ENCFF331OTL.bedpe.gz)
772	hg38	Hi-C (ENCODE): Right cardiac atrium_2	ENCODE data (https://www.encodeproject.org/files/ENCFF353CRW/@@download/ENCFF353CRW.bedpe.gz)
773	hg38	Hi-C (ENCODE): Right cardiac atrium_3	ENCODE data (https://www.encodeproject.org/files/ENCFF382LEC/@@download/ENCFF382LEC.bedpe.gz)
774	hg38	Hi-C (ENCODE): Right cardiac atrium_4	ENCODE data (https://www.encodeproject.org/files/ENCFF816JVH/@@download/ENCFF816JVH.bedpe.gz)
775	hg38	Hi-C (ENCODE): Right lobe of liver_1	ENCODE data (https://www.encodeproject.org/files/ENCFF498XDH/@@download/ENCFF498XDH.bedpe.gz)
776	hg38	Hi-C (ENCODE): Right lobe of liver_2	ENCODE data (https://www.encodeproject.org/files/ENCFF961GKA/@@download/ENCFF961GKA.bedpe.gz)
777	hg38	Hi-C (ENCODE): Right ventricle myocardium inferior	ENCODE data (https://www.encodeproject.org/files/ENCFF825SQQ/@@download/ENCFF825SQQ.bedpe.gz)
778	hg38	Hi-C (ENCODE): Right ventricle myocardium superior	ENCODE data (https://www.encodeproject.org/files/ENCFF498DVH/@@download/ENCFF498DVH.bedpe.gz)
779	hg38	Hi-C (ENCODE): Sciatic nerve	ENCODE data (https://www.encodeproject.org/files/ENCFF434DUO/@@download/ENCFF434DUO.bedpe.gz)
780	hg38	Hi-C (ENCODE): Sigmoid colon	ENCODE data (https://www.encodeproject.org/files/ENCFF454LKO/@@download/ENCFF454LKO.bedpe.gz)
781	hg38	Hi-C (ENCODE): SK-MEL-5	ENCODE data (https://www.encodeproject.org/files/ENCFF612GTX/@@download/ENCFF612GTX.bedpe.gz)
782	hg38	Hi-C (ENCODE): Spleen	ENCODE data (https://www.encodeproject.org/files/ENCFF448IKZ/@@download/ENCFF448IKZ.bedpe.gz)
783	hg38	Hi-C (ENCODE): Stomach	ENCODE data (https://www.encodeproject.org/files/ENCFF483FPD/@@download/ENCFF483FPD.bedpe.gz)
784	hg38	Hi-C (ENCODE): T-47D	ENCODE data (https://www.encodeproject.org/files/ENCFF736TAS/@@download/ENCFF736TAS.bedpe.gz)
785	hg38	Hi-C (ENCODE): Testis	ENCODE data (https://www.encodeproject.org/files/ENCFF916FOK/@@download/ENCFF916FOK.bedpe.gz)
786	hg38	Hi-C (ENCODE): Thyroid gland	ENCODE data (https://www.encodeproject.org/files/ENCFF459HAI/@@download/ENCFF459HAI.bedpe.gz)
787	hg38	Hi-C (ENCODE): Tibial artery	ENCODE data (https://www.encodeproject.org/files/ENCFF626DFR/@@download/ENCFF626DFR.bedpe.gz)
788	hg38	Hi-C (ENCODE): Transverse colon_1	ENCODE data (https://www.encodeproject.org/files/ENCFF008FXM/@@download/ENCFF008FXM.bedpe.gz)
789	hg38	Hi-C (ENCODE): Transverse colon_2	ENCODE data (https://www.encodeproject.org/files/ENCFF259LCX/@@download/ENCFF259LCX.bedpe.gz)
790	hg38	Hi-C (ENCODE): Transverse colon_3	ENCODE data (https://www.encodeproject.org/files/ENCFF334QHT/@@download/ENCFF334QHT.bedpe.gz)
791	hg38	Hi-C (ENCODE): Transverse colon_4	ENCODE data (https://www.encodeproject.org/files/ENCFF390IET/@@download/ENCFF390IET.bedpe.gz)
792	hg38	Hi-C (ENCODE): Transverse colon_5	ENCODE data (https://www.encodeproject.org/files/ENCFF396CBD/@@download/ENCFF396CBD.bedpe.gz)
793	hg38	Hi-C (ENCODE): Upper lobe of right lung	ENCODE data (https://www.encodeproject.org/files/ENCFF452LYG/@@download/ENCFF452LYG.bedpe.gz)
794	hg38	Hi-C (ENCODE): Uterus	ENCODE data (https://www.encodeproject.org/files/ENCFF710BVY/@@download/ENCFF710BVY.bedpe.gz)
795	hg38	Hi-C (ENCODE): Vagina	ENCODE data (https://www.encodeproject.org/files/ENCFF995LZC/@@download/ENCFF995LZC.bedpe.gz)
796	mm10	Hi-C (ENCODE): CH12.LX_1	ENCODE data (https://www.encodeproject.org/files/ENCFF113GSG/@@download/ENCFF113GSG.bedpe.gz)
797	mm10	Hi-C (ENCODE): CH12.LX_2	ENCODE data (https://www.encodeproject.org/files/ENCFF736PLW/@@download/ENCFF736PLW.bedpe.gz)
798	mm10	Hi-C (ENCODE): CH12F3	ENCODE data (https://www.encodeproject.org/files/ENCFF073PVV/@@download/ENCFF073PVV.bedpe.gz)
799	mm10	Hi-C (ENCODE): Mature B cell_2	ENCODE data (https://www.encodeproject.org/files/ENCFF856RAF/@@download/ENCFF856RAF.bedpe.gz)
800	mm10	Hi-C (ENCODE): mESC_1	ENCODE data (https://www.encodeproject.org/files/ENCFF050ZVB/@@download/ENCFF050ZVB.bedpe.gz)
801	mm10	Hi-C (ENCODE): mESC_2	ENCODE data (https://www.encodeproject.org/files/ENCFF394USN/@@download/ENCFF394USN.bedpe.gz)
802	hg19	Hi-C (ENCODE): A-673	Liftovered from hg38
803	hg19	Hi-C (ENCODE): ACHN	Liftovered from hg38
804	hg19	Hi-C (ENCODE): Adrenal gland_1	Liftovered from hg38
805	hg19	Hi-C (ENCODE): Adrenal gland_2	Liftovered from hg38
806	hg19	Hi-C (ENCODE): Aorta_1	Liftovered from hg38
807	hg19	Hi-C (ENCODE): Aorta_2	Liftovered from hg38
808	hg19	Hi-C (ENCODE): Ascending aorta	Liftovered from hg38
809	hg19	Hi-C (ENCODE): Astrocyte of the cerebellum	Liftovered from hg38
810	hg19	Hi-C (ENCODE): Astrocyte of the spinal cord	Liftovered from hg38
811	hg19	Hi-C (ENCODE): B cell	Liftovered from hg38
812	hg19	Hi-C (ENCODE): Body of pancreas	Liftovered from hg38
813	hg19	Hi-C (ENCODE): Brain microvascular endothelial cell	Liftovered from hg38
814	hg19	Hi-C (ENCODE): Breast epithelium	Liftovered from hg38
815	hg19	Hi-C (ENCODE): Caco-2	Liftovered from hg38
816	hg19	Hi-C (ENCODE): Caki-2	Liftovered from hg38
817	hg19	Hi-C (ENCODE): Calu3	Liftovered from hg38
818	hg19	Hi-C (ENCODE): Cardiac septum	Liftovered from hg38
819	hg19	Hi-C (ENCODE): CD14+ monocyte_1	Liftovered from hg38
820	hg19	Hi-C (ENCODE): CD14+ monocyte_2	Liftovered from hg38
821	hg19	Hi-C (ENCODE): CD4+ alpha-beta memory T cell	Liftovered from hg38
822	hg19	Hi-C (ENCODE): CD4+ alpha-beta T cell_1	Liftovered from hg38
823	hg19	Hi-C (ENCODE): CD4+ alpha-beta T cell_2	Liftovered from hg38
824	hg19	Hi-C (ENCODE): CD4+ alpha-beta T cell_3	Liftovered from hg38
825	hg19	Hi-C (ENCODE): CD4+ alpha-beta T cell_4	Liftovered from hg38
826	hg19	Hi-C (ENCODE): Colonic mucosa	Liftovered from hg38
827	hg19	Hi-C (ENCODE): DLD-1	Liftovered from hg38
828	hg19	Hi-C (ENCODE): Dorsolateral prefrontal cortex	Liftovered from hg38
829	hg19	Hi-C (ENCODE): Endometrial microvascular endothelial cells	Liftovered from hg38
830	hg19	Hi-C (ENCODE): Endothelial cell of hepatic sinusoid	Liftovered from hg38
831	hg19	Hi-C (ENCODE): Endothelial cell of umbilical vein_1	Liftovered from hg38
832	hg19	Hi-C (ENCODE): Endothelial cell of umbilical vein_2	Liftovered from hg38
833	hg19	Hi-C (ENCODE): Esophagus muscularis mucosa	Liftovered from hg38
834	hg19	Hi-C (ENCODE): Esophagus squamous epithelium	Liftovered from hg38
835	hg19	Hi-C (ENCODE): G-401	Liftovered from hg38
836	hg19	Hi-C (ENCODE): Gastrocnemius medialis_1	Liftovered from hg38
837	hg19	Hi-C (ENCODE): Gastrocnemius medialis_2	Liftovered from hg38
838	hg19	Hi-C (ENCODE): Gastrocnemius medialis_3	Liftovered from hg38
839	hg19	Hi-C (ENCODE): Gastrocnemius medialis_4	Liftovered from hg38
840	hg19	Hi-C (ENCODE): Gastrocnemius medialis_5	Liftovered from hg38
841	hg19	Hi-C (ENCODE): GM11168	Liftovered from hg38
842	hg19	Hi-C (ENCODE): GM12878_1	Liftovered from hg38
843	hg19	Hi-C (ENCODE): GM12878_2	Liftovered from hg38
844	hg19	Hi-C (ENCODE): GM12878_3	Liftovered from hg38
845	hg19	Hi-C (ENCODE): GM12878_4	Liftovered from hg38
846	hg19	Hi-C (ENCODE): GM12878_5	Liftovered from hg38
847	hg19	Hi-C (ENCODE): GM12878_6	Liftovered from hg38
848	hg19	Hi-C (ENCODE): GM13976	Liftovered from hg38
849	hg19	Hi-C (ENCODE): GM13977	Liftovered from hg38
850	hg19	Hi-C (ENCODE): GM18951	Liftovered from hg38
851	hg19	Hi-C (ENCODE): GM20431	Liftovered from hg38
852	hg19	Hi-C (ENCODE): GM23248	Liftovered from hg38
853	hg19	Hi-C (ENCODE): HAP-1	Liftovered from hg38
854	hg19	Hi-C (ENCODE): HCT 116	Liftovered from hg38
855	hg19	Hi-C (ENCODE): Head of caudate nucleus	Liftovered from hg38
856	hg19	Hi-C (ENCODE): Heart left ventricle_1	Liftovered from hg38
857	hg19	Hi-C (ENCODE): Heart left ventricle_2	Liftovered from hg38
858	hg19	Hi-C (ENCODE): Heart left ventricle_3	Liftovered from hg38
859	hg19	Hi-C (ENCODE): Heart left ventricle_4	Liftovered from hg38
860	hg19	Hi-C (ENCODE): Heart left ventricle_5	Liftovered from hg38
861	hg19	Hi-C (ENCODE): Heart left ventricle_6	Liftovered from hg38
862	hg19	Hi-C (ENCODE): Heart left ventricle_7	Liftovered from hg38
863	hg19	Hi-C (ENCODE): Heart left ventricle_8	Liftovered from hg38
864	hg19	Hi-C (ENCODE): Heart left ventricle_9	Liftovered from hg38
865	hg19	Hi-C (ENCODE): Heart left ventricle_10	Liftovered from hg38
866	hg19	Hi-C (ENCODE): Heart right ventricle_1	Liftovered from hg38
867	hg19	Hi-C (ENCODE): Heart right ventricle_2	Liftovered from hg38
868	hg19	Hi-C (ENCODE): Heart right ventricle_3	Liftovered from hg38
869	hg19	Hi-C (ENCODE): Heart right ventricle_4	Liftovered from hg38
870	hg19	Hi-C (ENCODE): Heart right ventricle_5	Liftovered from hg38
871	hg19	Hi-C (ENCODE): Heart right ventricle_6	Liftovered from hg38
872	hg19	Hi-C (ENCODE): Heart right ventricle_7	Liftovered from hg38
873	hg19	Hi-C (ENCODE): Heart right ventricle_8	Liftovered from hg38
874	hg19	Hi-C (ENCODE): Heart right ventricle_9	Liftovered from hg38
875	hg19	Hi-C (ENCODE): Heart right ventricle_10	Liftovered from hg38
876	hg19	Hi-C (ENCODE): Hep G2_1	Liftovered from hg38
877	hg19	Hi-C (ENCODE): Hep G2_2	Liftovered from hg38
878	hg19	Hi-C (ENCODE): HL-60/S4	Liftovered from hg38
879	hg19	Hi-C (ENCODE): HTERT RPE	Liftovered from hg38
880	hg19	Hi-C (ENCODE): IMR-90_1	Liftovered from hg38
881	hg19	Hi-C (ENCODE): IMR-90_2	Liftovered from hg38
882	hg19	Hi-C (ENCODE): IMR-90_3	Liftovered from hg38
883	hg19	Hi-C (ENCODE): K-562_1	Liftovered from hg38
884	hg19	Hi-C (ENCODE): K-562_2	Liftovered from hg38
885	hg19	Hi-C (ENCODE): KBM-7	Liftovered from hg38
886	hg19	Hi-C (ENCODE): Keratinocyte	Liftovered from hg38
887	hg19	Hi-C (ENCODE): Kidney	Liftovered from hg38
888	hg19	Hi-C (ENCODE): Left cardiac atrium_1	Liftovered from hg38
889	hg19	Hi-C (ENCODE): Left cardiac atrium_2	Liftovered from hg38
890	hg19	Hi-C (ENCODE): Left colon_1	Liftovered from hg38
891	hg19	Hi-C (ENCODE): Left colon_2	Liftovered from hg38
892	hg19	Hi-C (ENCODE): Left lung_1	Liftovered from hg38
893	hg19	Hi-C (ENCODE): Left lung_2	Liftovered from hg38
894	hg19	Hi-C (ENCODE): Left ventricle myocardium inferior	Liftovered from hg38
895	hg19	Hi-C (ENCODE): Left ventricle myocardium superior	Liftovered from hg38
896	hg19	Hi-C (ENCODE): Lower leg skin	Liftovered from hg38
897	hg19	Hi-C (ENCODE): Lower lobe of left lung_1	Liftovered from hg38
898	hg19	Hi-C (ENCODE): Lower lobe of left lung_2	Liftovered from hg38
899	hg19	Hi-C (ENCODE): Lower lobe of right lung	Liftovered from hg38
900	hg19	Hi-C (ENCODE): Mammary epithelial cell_1	Liftovered from hg38
901	hg19	Hi-C (ENCODE): Mammary epithelial cell_2	Liftovered from hg38
902	hg19	Hi-C (ENCODE): Mammary epithelial cell_3	Liftovered from hg38
903	hg19	Hi-C (ENCODE): Mammary epithelial cell_4	Liftovered from hg38
904	hg19	Hi-C (ENCODE): MCF 10A	Liftovered from hg38
905	hg19	Hi-C (ENCODE): MCF-7	Liftovered from hg38
906	hg19	Hi-C (ENCODE): Motor neuron_1	Liftovered from hg38
907	hg19	Hi-C (ENCODE): Motor neuron_2	Liftovered from hg38
908	hg19	Hi-C (ENCODE): Motor neuron_3	Liftovered from hg38
909	hg19	Hi-C (ENCODE): Motor neuron_4	Liftovered from hg38
910	hg19	Hi-C (ENCODE): Motor neuron_5	Liftovered from hg38
911	hg19	Hi-C (ENCODE): Motor neuron_6	Liftovered from hg38
912	hg19	Hi-C (ENCODE): Motor neuron_7	Liftovered from hg38
913	hg19	Hi-C (ENCODE): Motor neuron_8	Liftovered from hg38
914	hg19	Hi-C (ENCODE): Motor neuron_9	Liftovered from hg38
915	hg19	Hi-C (ENCODE): Mucosa of descending colon_1	Liftovered from hg38
916	hg19	Hi-C (ENCODE): Mucosa of descending colon_2	Liftovered from hg38
917	hg19	Hi-C (ENCODE): Natural killer cell	Liftovered from hg38
918	hg19	Hi-C (ENCODE): OCI-LY-7	Liftovered from hg38
919	hg19	Hi-C (ENCODE): Ovary_1	Liftovered from hg38
920	hg19	Hi-C (ENCODE): Ovary_2	Liftovered from hg38
921	hg19	Hi-C (ENCODE): Ovary_3	Liftovered from hg38
922	hg19	Hi-C (ENCODE): Ovary_4	Liftovered from hg38
923	hg19	Hi-C (ENCODE): PANC-1	Liftovered from hg38
924	hg19	Hi-C (ENCODE): Panc1	Liftovered from hg38
925	hg19	Hi-C (ENCODE): Pancreas_1	Liftovered from hg38
926	hg19	Hi-C (ENCODE): Pancreas_2	Liftovered from hg38
927	hg19	Hi-C (ENCODE): Pancreas_3	Liftovered from hg38
928	hg19	Hi-C (ENCODE): PC-3	Liftovered from hg38
929	hg19	Hi-C (ENCODE): PC-9	Liftovered from hg38
930	hg19	Hi-C (ENCODE): Placenta	Liftovered from hg38
931	hg19	Hi-C (ENCODE): Posterior cingulate gyrus	Liftovered from hg38
932	hg19	Hi-C (ENCODE): Posterior vena cava	Liftovered from hg38
933	hg19	Hi-C (ENCODE): Prostate gland	Liftovered from hg38
934	hg19	Hi-C (ENCODE): Psoas muscle_1	Liftovered from hg38
935	hg19	Hi-C (ENCODE): Psoas muscle_2	Liftovered from hg38
936	hg19	Hi-C (ENCODE): RAMOS	Liftovered from hg38
937	hg19	Hi-C (ENCODE): Right cardiac atrium_1	Liftovered from hg38
938	hg19	Hi-C (ENCODE): Right cardiac atrium_2	Liftovered from hg38
939	hg19	Hi-C (ENCODE): Right cardiac atrium_3	Liftovered from hg38
940	hg19	Hi-C (ENCODE): Right cardiac atrium_4	Liftovered from hg38
941	hg19	Hi-C (ENCODE): Right lobe of liver_1	Liftovered from hg38
942	hg19	Hi-C (ENCODE): Right lobe of liver_2	Liftovered from hg38
943	hg19	Hi-C (ENCODE): Right ventricle myocardium inferior	Liftovered from hg38
944	hg19	Hi-C (ENCODE): Right ventricle myocardium superior	Liftovered from hg38
945	hg19	Hi-C (ENCODE): Sciatic nerve	Liftovered from hg38
946	hg19	Hi-C (ENCODE): Sigmoid colon	Liftovered from hg38
947	hg19	Hi-C (ENCODE): SK-MEL-5	Liftovered from hg38
948	hg19	Hi-C (ENCODE): Spleen	Liftovered from hg38
949	hg19	Hi-C (ENCODE): Stomach	Liftovered from hg38
950	hg19	Hi-C (ENCODE): T-47D	Liftovered from hg38
951	hg19	Hi-C (ENCODE): Testis	Liftovered from hg38
952	hg19	Hi-C (ENCODE): Thyroid gland	Liftovered from hg38
953	hg19	Hi-C (ENCODE): Tibial artery	Liftovered from hg38
954	hg19	Hi-C (ENCODE): Transverse colon_1	Liftovered from hg38
955	hg19	Hi-C (ENCODE): Transverse colon_2	Liftovered from hg38
956	hg19	Hi-C (ENCODE): Transverse colon_3	Liftovered from hg38
957	hg19	Hi-C (ENCODE): Transverse colon_4	Liftovered from hg38
958	hg19	Hi-C (ENCODE): Transverse colon_5	Liftovered from hg38
959	hg19	Hi-C (ENCODE): Upper lobe of right lung	Liftovered from hg38
960	hg19	Hi-C (ENCODE): Uterus	Liftovered from hg38
961	hg19	Hi-C (ENCODE): Vagina	Liftovered from hg38
962	mm9	Hi-C (ENCODE): CH12.LX_1	Liftovered from mm10
963	mm9	Hi-C (ENCODE): CH12.LX_2	Liftovered from mm10
964	mm9	Hi-C (ENCODE): CH12F3	Liftovered from mm10
965	mm9	Hi-C (ENCODE): Mature B cell_2	Liftovered from mm10
966	mm9	Hi-C (ENCODE): mESC_1	Liftovered from mm10
967	mm9	Hi-C (ENCODE): mESC_2	Liftovered from mm10
968	hg38	eQTL (GTEx): All cell types	UCSC browser track (http://hgdownload.soe.ucsc.edu/gbdb/hg38/gtex/eQtl/gtexDapg.bb)
969	hg38	eQTL (GTEx): Adipose subcutaneous	UCSC browser track (splitted by cell types from http://hgdownload.soe.ucsc.edu/gbdb/hg38/gtex/eQtl/gtexDapg.bb)
970	hg38	eQTL (GTEx): Adipose visceral omentum	UCSC browser track (splitted by cell types from http://hgdownload.soe.ucsc.edu/gbdb/hg38/gtex/eQtl/gtexDapg.bb)
971	hg38	eQTL (GTEx): Adrenal gland	UCSC browser track (splitted by cell types from http://hgdownload.soe.ucsc.edu/gbdb/hg38/gtex/eQtl/gtexDapg.bb)
972	hg38	eQTL (GTEx): Artery aorta	UCSC browser track (splitted by cell types from http://hgdownload.soe.ucsc.edu/gbdb/hg38/gtex/eQtl/gtexDapg.bb)
973	hg38	eQTL (GTEx): Artery coronary	UCSC browser track (splitted by cell types from http://hgdownload.soe.ucsc.edu/gbdb/hg38/gtex/eQtl/gtexDapg.bb)
974	hg38	eQTL (GTEx): Artery tibial	UCSC browser track (splitted by cell types from http://hgdownload.soe.ucsc.edu/gbdb/hg38/gtex/eQtl/gtexDapg.bb)
975	hg38	eQTL (GTEx): Brain amygdala	UCSC browser track (splitted by cell types from http://hgdownload.soe.ucsc.edu/gbdb/hg38/gtex/eQtl/gtexDapg.bb)
976	hg38	eQTL (GTEx): Brain anterior cingulate cortex ba24	UCSC browser track (splitted by cell types from http://hgdownload.soe.ucsc.edu/gbdb/hg38/gtex/eQtl/gtexDapg.bb)
977	hg38	eQTL (GTEx): Brain caudate basal ganglia	UCSC browser track (splitted by cell types from http://hgdownload.soe.ucsc.edu/gbdb/hg38/gtex/eQtl/gtexDapg.bb)
978	hg38	eQTL (GTEx): Brain cerebellar hemisphere	UCSC browser track (splitted by cell types from http://hgdownload.soe.ucsc.edu/gbdb/hg38/gtex/eQtl/gtexDapg.bb)
979	hg38	eQTL (GTEx): Brain cerebellum	UCSC browser track (splitted by cell types from http://hgdownload.soe.ucsc.edu/gbdb/hg38/gtex/eQtl/gtexDapg.bb)
980	hg38	eQTL (GTEx): Brain cortex	UCSC browser track (splitted by cell types from http://hgdownload.soe.ucsc.edu/gbdb/hg38/gtex/eQtl/gtexDapg.bb)
981	hg38	eQTL (GTEx): Brain frontal cortex ba9	UCSC browser track (splitted by cell types from http://hgdownload.soe.ucsc.edu/gbdb/hg38/gtex/eQtl/gtexDapg.bb)
982	hg38	eQTL (GTEx): Brain hippocampus	UCSC browser track (splitted by cell types from http://hgdownload.soe.ucsc.edu/gbdb/hg38/gtex/eQtl/gtexDapg.bb)
983	hg38	eQTL (GTEx): Brain hypothalamus	UCSC browser track (splitted by cell types from http://hgdownload.soe.ucsc.edu/gbdb/hg38/gtex/eQtl/gtexDapg.bb)
984	hg38	eQTL (GTEx): Brain nucleus accumbens basal ganglia	UCSC browser track (splitted by cell types from http://hgdownload.soe.ucsc.edu/gbdb/hg38/gtex/eQtl/gtexDapg.bb)
985	hg38	eQTL (GTEx): Brain putamen basal ganglia	UCSC browser track (splitted by cell types from http://hgdownload.soe.ucsc.edu/gbdb/hg38/gtex/eQtl/gtexDapg.bb)
986	hg38	eQTL (GTEx): Brain spinal cord cervical c-1	UCSC browser track (splitted by cell types from http://hgdownload.soe.ucsc.edu/gbdb/hg38/gtex/eQtl/gtexDapg.bb)
987	hg38	eQTL (GTEx): Brain substantia nigra	UCSC browser track (splitted by cell types from http://hgdownload.soe.ucsc.edu/gbdb/hg38/gtex/eQtl/gtexDapg.bb)
988	hg38	eQTL (GTEx): Breast mammary tissue	UCSC browser track (splitted by cell types from http://hgdownload.soe.ucsc.edu/gbdb/hg38/gtex/eQtl/gtexDapg.bb)
989	hg38	eQTL (GTEx): Cells cultured fibroblasts	UCSC browser track (splitted by cell types from http://hgdownload.soe.ucsc.edu/gbdb/hg38/gtex/eQtl/gtexDapg.bb)
990	hg38	eQTL (GTEx): Cells ebv-transformed lymphocytes	UCSC browser track (splitted by cell types from http://hgdownload.soe.ucsc.edu/gbdb/hg38/gtex/eQtl/gtexDapg.bb)
991	hg38	eQTL (GTEx): Colon sigmoid	UCSC browser track (splitted by cell types from http://hgdownload.soe.ucsc.edu/gbdb/hg38/gtex/eQtl/gtexDapg.bb)
992	hg38	eQTL (GTEx): Colon transverse	UCSC browser track (splitted by cell types from http://hgdownload.soe.ucsc.edu/gbdb/hg38/gtex/eQtl/gtexDapg.bb)
993	hg38	eQTL (GTEx): Esophagus gastroesophageal junction	UCSC browser track (splitted by cell types from http://hgdownload.soe.ucsc.edu/gbdb/hg38/gtex/eQtl/gtexDapg.bb)
994	hg38	eQTL (GTEx): Esophagus mucosa	UCSC browser track (splitted by cell types from http://hgdownload.soe.ucsc.edu/gbdb/hg38/gtex/eQtl/gtexDapg.bb)
995	hg38	eQTL (GTEx): Esophagus muscularis	UCSC browser track (splitted by cell types from http://hgdownload.soe.ucsc.edu/gbdb/hg38/gtex/eQtl/gtexDapg.bb)
996	hg38	eQTL (GTEx): Heart atrial appendage	UCSC browser track (splitted by cell types from http://hgdownload.soe.ucsc.edu/gbdb/hg38/gtex/eQtl/gtexDapg.bb)
997	hg38	eQTL (GTEx): Heart left ventricle	UCSC browser track (splitted by cell types from http://hgdownload.soe.ucsc.edu/gbdb/hg38/gtex/eQtl/gtexDapg.bb)
998	hg38	eQTL (GTEx): Kidney cortex	UCSC browser track (splitted by cell types from http://hgdownload.soe.ucsc.edu/gbdb/hg38/gtex/eQtl/gtexDapg.bb)
999	hg38	eQTL (GTEx): Liver	UCSC browser track (splitted by cell types from http://hgdownload.soe.ucsc.edu/gbdb/hg38/gtex/eQtl/gtexDapg.bb)
1000	hg38	eQTL (GTEx): Lung	UCSC browser track (splitted by cell types from http://hgdownload.soe.ucsc.edu/gbdb/hg38/gtex/eQtl/gtexDapg.bb)
1001	hg38	eQTL (GTEx): Minor salivary gland	UCSC browser track (splitted by cell types from http://hgdownload.soe.ucsc.edu/gbdb/hg38/gtex/eQtl/gtexDapg.bb)
1002	hg38	eQTL (GTEx): Muscle skeletal	UCSC browser track (splitted by cell types from http://hgdownload.soe.ucsc.edu/gbdb/hg38/gtex/eQtl/gtexDapg.bb)
1003	hg38	eQTL (GTEx): Nerve tibial	UCSC browser track (splitted by cell types from http://hgdownload.soe.ucsc.edu/gbdb/hg38/gtex/eQtl/gtexDapg.bb)
1004	hg38	eQTL (GTEx): Ovary	UCSC browser track (splitted by cell types from http://hgdownload.soe.ucsc.edu/gbdb/hg38/gtex/eQtl/gtexDapg.bb)
1005	hg38	eQTL (GTEx): Pancreas	UCSC browser track (splitted by cell types from http://hgdownload.soe.ucsc.edu/gbdb/hg38/gtex/eQtl/gtexDapg.bb)
1006	hg38	eQTL (GTEx): Pituitary	UCSC browser track (splitted by cell types from http://hgdownload.soe.ucsc.edu/gbdb/hg38/gtex/eQtl/gtexDapg.bb)
1007	hg38	eQTL (GTEx): Prostate	UCSC browser track (splitted by cell types from http://hgdownload.soe.ucsc.edu/gbdb/hg38/gtex/eQtl/gtexDapg.bb)
1008	hg38	eQTL (GTEx): Skin not sun exposed suprapubic	UCSC browser track (splitted by cell types from http://hgdownload.soe.ucsc.edu/gbdb/hg38/gtex/eQtl/gtexDapg.bb)
1009	hg38	eQTL (GTEx): Skin sun exposed lower leg	UCSC browser track (splitted by cell types from http://hgdownload.soe.ucsc.edu/gbdb/hg38/gtex/eQtl/gtexDapg.bb)
1010	hg38	eQTL (GTEx): Small intestine terminal ileum	UCSC browser track (splitted by cell types from http://hgdownload.soe.ucsc.edu/gbdb/hg38/gtex/eQtl/gtexDapg.bb)
1011	hg38	eQTL (GTEx): Spleen	UCSC browser track (splitted by cell types from http://hgdownload.soe.ucsc.edu/gbdb/hg38/gtex/eQtl/gtexDapg.bb)
1012	hg38	eQTL (GTEx): Stomach	UCSC browser track (splitted by cell types from http://hgdownload.soe.ucsc.edu/gbdb/hg38/gtex/eQtl/gtexDapg.bb)
1013	hg38	eQTL (GTEx): Testis	UCSC browser track (splitted by cell types from http://hgdownload.soe.ucsc.edu/gbdb/hg38/gtex/eQtl/gtexDapg.bb)
1014	hg38	eQTL (GTEx): Thyroid	UCSC browser track (splitted by cell types from http://hgdownload.soe.ucsc.edu/gbdb/hg38/gtex/eQtl/gtexDapg.bb)
1015	hg38	eQTL (GTEx): Uterus	UCSC browser track (splitted by cell types from http://hgdownload.soe.ucsc.edu/gbdb/hg38/gtex/eQtl/gtexDapg.bb)
1016	hg38	eQTL (GTEx): Vagina	UCSC browser track (splitted by cell types from http://hgdownload.soe.ucsc.edu/gbdb/hg38/gtex/eQtl/gtexDapg.bb)
1017	hg38	eQTL (GTEx): Whole blood	UCSC browser track (splitted by cell types from http://hgdownload.soe.ucsc.edu/gbdb/hg38/gtex/eQtl/gtexDapg.bb)
1018	hg19	eQTL (GTEx): All cell types	Liftovered from hg38
1019	hg19	eQTL (GTEx): Adipose subcutaneous	Liftovered from hg38
1020	hg19	eQTL (GTEx): Adipose visceral omentum	Liftovered from hg38
1021	hg19	eQTL (GTEx): Adrenal gland	Liftovered from hg38
1022	hg19	eQTL (GTEx): Artery aorta	Liftovered from hg38
1023	hg19	eQTL (GTEx): Artery coronary	Liftovered from hg38
1024	hg19	eQTL (GTEx): Artery tibial	Liftovered from hg38
1025	hg19	eQTL (GTEx): Brain amygdala	Liftovered from hg38
1026	hg19	eQTL (GTEx): Brain anterior cingulate cortex ba24	Liftovered from hg38
1027	hg19	eQTL (GTEx): Brain caudate basal ganglia	Liftovered from hg38
1028	hg19	eQTL (GTEx): Brain cerebellar hemisphere	Liftovered from hg38
1029	hg19	eQTL (GTEx): Brain cerebellum	Liftovered from hg38
1030	hg19	eQTL (GTEx): Brain cortex	Liftovered from hg38
1031	hg19	eQTL (GTEx): Brain frontal cortex ba9	Liftovered from hg38
1032	hg19	eQTL (GTEx): Brain hippocampus	Liftovered from hg38
1033	hg19	eQTL (GTEx): Brain hypothalamus	Liftovered from hg38
1034	hg19	eQTL (GTEx): Brain nucleus accumbens basal ganglia	Liftovered from hg38
1035	hg19	eQTL (GTEx): Brain putamen basal ganglia	Liftovered from hg38
1036	hg19	eQTL (GTEx): Brain spinal cord cervical c-1	Liftovered from hg38
1037	hg19	eQTL (GTEx): Brain substantia nigra	Liftovered from hg38
1038	hg19	eQTL (GTEx): Breast mammary tissue	Liftovered from hg38
1039	hg19	eQTL (GTEx): Cells cultured fibroblasts	Liftovered from hg38
1040	hg19	eQTL (GTEx): Cells ebv-transformed lymphocytes	Liftovered from hg38
1041	hg19	eQTL (GTEx): Colon sigmoid	Liftovered from hg38
1042	hg19	eQTL (GTEx): Colon transverse	Liftovered from hg38
1043	hg19	eQTL (GTEx): Esophagus gastroesophageal junction	Liftovered from hg38
1044	hg19	eQTL (GTEx): Esophagus mucosa	Liftovered from hg38
1045	hg19	eQTL (GTEx): Esophagus muscularis	Liftovered from hg38
1046	hg19	eQTL (GTEx): Heart atrial appendage	Liftovered from hg38
1047	hg19	eQTL (GTEx): Heart left ventricle	Liftovered from hg38
1048	hg19	eQTL (GTEx): Kidney cortex	Liftovered from hg38
1049	hg19	eQTL (GTEx): Liver	Liftovered from hg38
1050	hg19	eQTL (GTEx): Lung	Liftovered from hg38
1051	hg19	eQTL (GTEx): Minor salivary gland	Liftovered from hg38
1052	hg19	eQTL (GTEx): Muscle skeletal	Liftovered from hg38
1053	hg19	eQTL (GTEx): Nerve tibial	Liftovered from hg38
1054	hg19	eQTL (GTEx): Ovary	Liftovered from hg38
1055	hg19	eQTL (GTEx): Pancreas	Liftovered from hg38
1056	hg19	eQTL (GTEx): Pituitary	Liftovered from hg38
1057	hg19	eQTL (GTEx): Prostate	Liftovered from hg38
1058	hg19	eQTL (GTEx): Skin not sun exposed suprapubic	Liftovered from hg38
1059	hg19	eQTL (GTEx): Skin sun exposed lower leg	Liftovered from hg38
1060	hg19	eQTL (GTEx): Small intestine terminal ileum	Liftovered from hg38
1061	hg19	eQTL (GTEx): Spleen	Liftovered from hg38
1062	hg19	eQTL (GTEx): Stomach	Liftovered from hg38
1063	hg19	eQTL (GTEx): Testis	Liftovered from hg38
1064	hg19	eQTL (GTEx): Thyroid	Liftovered from hg38
1065	hg19	eQTL (GTEx): Uterus	Liftovered from hg38
1066	hg19	eQTL (GTEx): Vagina	Liftovered from hg38
1067	hg19	eQTL (GTEx): Whole blood	Liftovered from hg38
